# Supplementary material for: Private capital holding, financial awareness of government and steadying operation of banks: Evidence from China
Source: PLoS One. 2023 May 11;18(5):e0285588. doi: 10.1371/journal.pone.0285588 (PMC10174543; doi:10.1371/journal.pone.0285588)
Supplement: S1 Data — (XLSX) [file pone.0285588.s001.xlsx]

## Sheet: Sheet1
id	YEAR	Finawa	Province	ROA	Priv	CAR	NPL	seroa	Ln_Z	Loan	GDP	NSCR
1	2007	0.458091	Shanghai	0.95	0	0.1127	0.0241			0.483871	4.12778	0.0635484
1	2008	0.257096	Shanghai	0.84	0	0.1127	0.0223	0.0769199	2.60711	0.486486	4.20365	0.0354054
1	2009	0.330156	Shanghai	0.78	0	0.1029	0.0159	0.0896289	2.44535	0.510638	4.23657	0.016383
1	2010	0.32361	Shanghai	0.89	0	0.107	0.0112	0.0587367	2.85463	0.526316	4.33165	0.0649123
1	2011	0.266421	Shanghai	0.89	0	0.1143	0.0098	0.08544	2.55807	0.5	4.41353	0.024697
1	2012	0.240635	Shanghai	0.92	0	0.1317	0.0084	0.0334166	3.47432	0.47561	4.44699	0.0308537
1	2013	0.219877	Shanghai	0.96	0	0.1194	0.0082	0.0452769	3.20609	0.44898	4.51075	0.186735
1	2014	0.265506	Shanghai	0.96	0	0.1257	0.0098	0.0244949	3.79396	0.4	4.57852	0.226667
1	2015	0.453332	Shanghai	0.9	0	0.1265	0.0119	0.0668331	2.79002	0.385714	4.64247	0.250714
1	2016	0.469476	Shanghai	0.82	0	0.1317	0.0117	0.0872205	2.509	0.305556	4.75841	0.143889
1	2017	0.48562	Shanghai	0.833333	0	0.1433	0.0115			0.366667	4.82487	0.0922222
2	2007	0.442349	Jiangxi								2.58927
2	2008	0.442349	Jiangxi								2.76632
2	2009	0.361748	Jiangxi								2.85302
2	2010	0.474464	Jiangxi								3.05636
2	2011	0.442542	Jiangxi								3.26385
2	2012	0.44613	Jiangxi								3.36038
2	2013	0.466693	Jiangxi								3.46355
2	2014	0.476065	Jiangxi		0	0.1528	0.0155			0.333333	3.54587	0.3
2	2015	0.408165	Jiangxi		0	0.1333	0.0175			0.333333	3.60332	0.460606
2	2016	0.401816	Jiangxi		0	0.1194	0.0185			0.325581	3.69883	0.443023
2	2017	0.395467	Jiangxi	0.734475	0	0.1247	0.0176			0.38	3.81088	0.372
3	2007	0.839803	Guangdong	1.24	0	0.1157	0.0241			0.40625	3.50466
3	2008	0.893562	Guangdong	1.29	0	0.1437	0.0188			0.385714	3.62807
3	2009	0.776983	Guangdong	1.14	0	0.1308	0.0157	0.127475	2.39486	0.405063	3.67478	0.151899
3	2010	0.79585	Guangdong	0.99	0	0.117	0.0109	0.172772	2.07145	0.354545	3.80087	0.272727
3	2011	0.820972	Guangdong	1.08	0	0.1374	0.008	0.123693	2.42875	0.391667	3.92809	0.3
3	2012	0.832727	Guangdong	1.38	0	0.1343	0.008	0.223084	1.96156	0.407143	3.99083	0.25
3	2013	0.844215	Guangdong	1.21	0	0.1477	0.0097	0.150665	2.31421	0.4125	4.07465	0.14625
3	2014	0.849977	Guangdong	1.1	0	0.1488	0.0133	0.215793	1.90724	0.4	4.15057	0.210526
3	2015	0.841487	Guangdong	0.98	0	0.1259	0.0182	0.196426	1.89165	0.447368	4.21213	0.278421
3	2016	0.855672	Guangdong	0.82	0	0.1431	0.0169	0.18432	1.86611	0.4	4.30434	0.0691304
3	2017	0.869857	Guangdong	0.807692	0	0.1442	0.0149			0.384615	4.39556	0.174231
4	2007	0.554629	Shandong	1.03	0	0.1011	0.0119			0.576923	3.31782
4	2008	0.646613	Shandong	1.18	0	0.1231	0.0104			0.6	3.49469
4	2009	0.483299	Shandong	1.14	0	0.1374	0.0084	0.134846	2.38831	0.588235	3.58046
4	2010	0.565049	Shandong	1.3	0	0.1224	0.0066	0.216679	2.07283	0.5	3.71625	0.234615
4	2011	0.568937	Shandong	1.67	0	0.1462	0.0056	0.391472	1.69406	0.576923	3.85736	0.0384615
4	2012	0.585988	Shandong	1.83	0	0.1476	0.0051	0.283843	1.99784	0.548387	3.94681	0.0580645
4	2013	0.5943	Shandong	1.5	0	0.1331	0.0048	0.179025	2.37382	0.512821	4.04094	0.0692308
4	2014	0.566803	Shandong	1.5	0	0.1195	0.0087	0.313555	1.7751	0.521739	4.1089	0.0717391
4	2015	0.562841	Shandong	1.22	0	0.1375	0.0117	0.238642	1.92131	0.5	4.16154	0.05
4	2016	0.559819	Shandong	1.07	0	0.1268	0.0165	0.353333	1.45714	0.5	4.23019	0.021875
4	2017	0.556797	Shandong	0.819365	0	0.1176	0.0144			0.409091	4.2884	0.086374
7	2007	0.554629	Shandong	0.55		0.1149	0.0357				3.31782
7	2008	0.646613	Shandong	0.4		0.112	0.0431			0.588235	3.49469
7	2009	0.483299	Shandong	0.08	0	0.1285	0.0235	0.25632	1.14	0.538462	3.58046	0.0769231
7	2010	0.565049	Shandong	0.77	0	0.1449	0.0101	0.380241	1.02356	0.5625	3.71625	0.034375
7	2011	0.568937	Shandong	0.79	0	0.1206	0.0076	0.504678	1.041	0.578947	3.85736	0
7	2012	0.585988	Shandong	0.82	0	0.1283	0.0088	0.0662067	2.74214	0.571429	3.94681	0.0173469
7	2013	0.5943	Shandong	0.92	0	0.1051	0.0187	0.0972111	2.43887	0.54386	4.04094	0.121053
7	2014	0.566803	Shandong	0.96	0	0.1171	0.0199	0.100083	2.3561	0.59375	4.1089	0.0979089
7	2015	0.562841	Shandong	0.65	0	0.1151	0.0235	0.213307	1.61353	0.57971	4.16154	0.165217
7	2016	0.559819	Shandong	0.6	0	0.1306	0.0215	0.211075	1.56074	0.594595	4.23019	0.0635135
7	2017	0.556797	Shandong	0.762221	0	0.1245	0.0442			0.623377	4.2884	0.0233766
8	2007	0.594886	Liaoning								3.2604
8	2008	0.674246	Liaoning								3.45758
8	2009	0.736145	Liaoning			0.1128	0.0114			0.566667	3.55962
8	2010	0.545562	Liaoning			0.1637	0.0086			0.488235	3.7462
8	2011	0.652015	Liaoning		0	0.1654	0.0066			0.434783	3.92711
8	2012	0.610789	Liaoning	1.49	0	0.1367	0.0064			0.433333	4.03689	0.0316176
8	2013	0.655016	Liaoning	1.36	0	0.1554	0.005			0.432432	4.12713	0.0297297
8	2014	0.796991	Liaoning	1.38	0	0.1374	0.0071	0.342004	1.55507	0.428571	4.17746	0.109524
8	2015	0.743483	Liaoning	0.67	0	0.1298	0.0102	0.430155	1.3075	0.34375	4.17976	0.28125
8	2016	0.781221	Liaoning	1	0	0.1631	0.0112	0.518307	0.973761	0.347222	3.9277	0.0791667
8	2017	0.818959	Liaoning	0.455633	0	0.1438	0.0202			0.455696	4.00278	0.0873418
9	2007	0.922606	Neimeng								3.2779
9	2008	0.90402	Neimeng								3.55163
9	2009	0.858988	Neimeng			0.1521	0.0023				3.68236
9	2010	0.899977	Neimeng			0.1503	0.0017				3.85757
9	2011	0.936407	Neimeng			0.1546	0.0013			0.382353	4.05993
9	2012	0.936232	Neimeng	2.06		0.2638	0.0011			0.368182	4.15716
9	2013	0.944589	Neimeng	1.88		0.1987	0.004			0.461538	4.21715
9	2014	0.947459	Neimeng	1.59		0.1884	0.0116	0.329393	1.88215	0.5	4.26338
9	2015	0.942762	Neimeng	1.5		0.1447	0.0154	0.259711	2.00916	0.457143	4.26409
9	2016	0.956166	Neimeng	1.47		0.1378	0.0155	0.110949	2.72727	0.4	4.2775
9	2017	0.96957	Neimeng	1.36537	1	0.1389	0.0152			0.309091	4.1556
10	2007	0	Xinjiang	0.03							2.83321
10	2008	0	Xinjiang	1	0					0.490196	2.98568
10	2009	0.264601	Xinjiang	0.89	0			0.695533		0.525424	2.99273
10	2010	0.263043	Xinjiang	1.13	0	0.129	0.0141	0.120139		0.506849	3.22008
10	2011	0.116682	Xinjiang	1	0	0.1361	0.0116	0.120139	2.35112	0.490196	3.40419
10	2012	0.117823	Xinjiang	0.89	0	0.1379	0.0102	0.120139	2.35621	0.525424	3.52046
10	2013	0.21518	Xinjiang	1.13	0	0.1483	0.0078	0.168671	2.12741	0.506849	3.62567
10	2014	0.46409	Xinjiang	1.29	0	0.1448	0.0088	0.227596	1.92228	0.47619	3.705
10	2015	0.424878	Xinjiang	1.15	0	0.122	0.0124	0.11669	2.47207	0.45	3.68988	0.02139
10	2016	0.306822	Xinjiang	0.94	0	0.1504	0.0146	0.246783	1.71445	0.4	3.70278	0.203846
10	2017	0.188766	Xinjiang	0.866667	0	0.1422	0.0149			0.426667	3.80888	0.202667
11	2007	0.67441	Sichuan								2.56187
11	2008	0.421681	Sichuan		1	0.1072	0.0195			0.555556	2.74084
11	2009	0.479498	Sichuan	1.12	0	0.117	0.0118			0.518182	2.85302
11	2010	0.45527	Sichuan	0.83	0	0.1149				0.441176	3.05306
11	2011	0.597957	Sichuan	0.84	0	0.1454	0.0068	0.207646	1.89418	0.418182	3.26308
11	2012	0.623561	Sichuan	1.43	0	0.1575	0.0053	0.444278	1.43605	0.387097	3.38811
11	2013	0.661726	Sichuan	1.52	0	0.1776	0.0044	0.418131	1.56765	0.333333	3.48493	0.366311
11	2014	0.664195	Sichuan	1.32	0	0.1558	0.0083	0.220076	2.01962	0.296875	3.55906	0.40625
11	2015	0.698075	Sichuan	0.95	0	0.1915	0.0131	0.490357	1.17867	0.319444	3.60495	0.308333
11	2016	0.721146	Sichuan	0.55	0	0.1427	0.0152	0.485468	1.01624	0.27	3.68888	0.417
11	2017	0.744217	Sichuan	0.59593	0	0.1372	0.019			0.290909	3.79885	0.415456
12	2007	0.442349	Jiangxi	1.02		0.1268	0.0086				2.58927
12	2008	0.442349	Jiangxi	1.17	0	0.2546	0.0043			0.538462	2.76632
12	2009	0.361748	Jiangxi	0.98	0	0.1326	0.0021	0.108167	2.54501	0.478261	2.85302	0.0173913
12	2010	0.474464	Jiangxi	1.12	0	0.1535	0.0017	0.372514	1.63167	0.341463	3.05636	0.17786
12	2011	0.442542	Jiangxi	2.05	0	0.1597	0.0012	0.729817	1.28329	0.28125	3.26385	0.178125
12	2012	0.44613	Jiangxi	2.06	0	0.168	0.0089	0.561694	1.52892	0.320988	3.36038	0.160494
12	2013	0.466693	Jiangxi	1.5	0	0.1508	0.0095	0.423989	1.65451	0.266667	3.46355	0.4
12	2014	0.476065	Jiangxi	1.37	0	0.1323	0.0142	0.557898	1.27519	0.307692	3.54587	0.415385
12	2015	0.408165	Jiangxi	1.03	0	0.134	0.0186	0.410183	1.34039	0.282353	3.60332	0.476471
12	2016	0.401816	Jiangxi	0.69	0	0.1145	0.0199	0.445024	1.11597	0.334783	3.69883	0.4
12	2017	0.395467	Jiangxi	0.666667	0	0.1051	0.0162			0.37037	3.81088	0.355556
13	2007	0.646262	Yunnan								2.3618
13	2008	0.212592	Yunnan								2.53131
13	2009	0.241054	Yunnan								2.60565
13	2010	0.221214	Yunnan								2.75684
13	2011	0.186763	Yunnan			0.1377	0.0078				2.95855
13	2012	0.183197	Yunnan	1.15	1	0.1407	0.0119			0.35	3.10009	0.183333
13	2013	0.196204	Yunnan	1.07	1	0.1598	0.0099			0.311765	3.23159	0.105882
13	2014	0.296716	Yunnan	0.99	1	0.1471	0.0099	0.160208	2.16738	0.347368	3.30542	0.0736842
13	2015	0.269477	Yunnan	0.81	0	0.5409	0.0214	0.257553	1.6523	0.263333	3.36072	0.201525
13	2016	0.258621	Yunnan	0.53	0	0.2418	0.0169	0.354624	1.2446	0.274194	3.43689	0.106286
13	2017	0.247765	Yunnan	0.33262	0	0.1741	0.0142			0.252747	3.54241	0.197802
15	2007	0.226633	Hebei								2.97859
15	2008	0.226633	Hebei								3.13506
15	2009	0.436039	Hebei								3.20193
15	2010	0.541496	Hebei								3.35585
15	2011	0.539915	Hebei								3.52548
15	2012	0.574523	Hebei								3.5995
15	2013	0.581251	Hebei	0.66		0.1073	0.0066			0.216667	3.66125	0.27
15	2014	0.54638	Hebei	1.12		0.1203	0.0048			0.237838	3.68838	0.237838
15	2015	0.603207	Hebei	0.77		0.1218	0.0094	0.245153	1.62999	0.245283	3.69536	0.0867924
15	2016	0.625874	Hebei	0.78		0.1061	0.0123	0.213941	1.70255	0.207317	3.76259	0.378049
15	2017	0.648541	Hebei	0.929148	0	0.1734	0.0125			0.22	3.87099	0.298
17	2007	0.031961	Gansu	0.25		0.0812	0.0567				2.3618
17	2008	0.031961	Gansu	0.32	0	0.0865	0.0251			0.558824	2.51931
17	2009	0.031961	Gansu	0.37	0	0.1057	0.016	0.143875	1.53531	0.545455	2.58551
17	2010	0.031961	Gansu	0.57	0	0.1201	0.0121	0.264134	1.3236	0.508475	2.77944	0.110169
17	2011	0.466158	Gansu	0.88	0	0.1388	0.0085	0.349428	1.29503	0.506667	2.97553	0.0973333
17	2012	0.410136	Gansu	0.95	0	0.1202	0.0085	0.240763	1.66419	0.515789	3.09013	0.132632
17	2013	0.422159	Gansu	0.89	0	0.1134	0.0091	0.05	3.08807	0.492308	3.2003	0.144615
17	2014	0.400805	Gansu	0.96	0	0.1066	0.0113	0.0556776	2.95335	0.525	3.2745	0.05375
17	2015	0.389564	Gansu	0.85	0	0.115	0.018	0.0608276	2.8546	0.47619	3.26461	0.157143
17	2016	0.39928	Gansu	0.83	0	0.1252	0.0177	0.0757812	2.63232	0.461538	3.31926	0.225962
17	2017	0.408996	Gansu	0.888889	0	0.125	0.0209			0.518519	3.37861	0.130741
19	2007	0.922606	Neimeng			0.072	0.0399				3.2779
19	2008	0.90402	Neimeng	0.65	0	0.1004	0.0317			0.5	3.55163
19	2009	0.858988	Neimeng	1.02	0	0.1724	0.0221			0.47619	3.68236	0.1
19	2010	0.899977	Neimeng	1.33	0	0.1429	0.0109	0.424225	1.44629	0.419355	3.85757	0.145161
19	2011	0.936407	Neimeng	1.27	0	0.1975	0.0112	0.223271	2.04576	0.319149	4.05993	0.274468
19	2012	0.936232	Neimeng	1.39	0	0.1808	0.0179	0.06	3.26391	0.327869	4.15716	0.147541
19	2013	0.944589	Neimeng	1.33	0	0.159	0.0176	0.136382	2.41373	0.415385	4.21715	0.0928704
19	2014	0.947459	Neimeng	0.97	0	0.1335	0.0191	0.456527	1.18837	0.428571	4.26338	0.133333
19	2015	0.942762	Neimeng	0.42	0	0.1125	0.0256	0.600375	0.779674	0.390909	4.26409	0.201456
19	2016	0.956166	Neimeng	0.38	0	0.1107	0.0261	0.403105	0.821689	0.4	4.2775	0.212482
19	2017	0.96957	Neimeng	0.401877	0	0.116	0.0262			0.430769	4.1556	0.246154
21	2007	0.67441	Sichuan								2.56187
21	2008	0.421681	Sichuan								2.74084
21	2009	0.479498	Sichuan		0						2.85302
21	2010	0.45527	Sichuan	1.21	0					0.419355	3.05306
21	2011	0.597957	Sichuan	1.47	0	0.1734	0.0039			0.463636	3.26308
21	2012	0.623561	Sichuan	1.8	0	0.1445	0.0031	0.318512	1.86436	0.45	3.38811
21	2013	0.661726	Sichuan	1.5	0	0.1215	0.0024	0.25606	2.11975	0.366667	3.48493
21	2014	0.664195	Sichuan	1.91	1	0.154	0.0094	0.359235	1.72884	0.395238	3.55906
21	2015	0.698075	Sichuan	1.09	1	0.2187	0.0135	0.608084	1.17369	0.378261	3.60495
21	2016	0.721146	Sichuan	0.4	0	0.3025	0.0193	1.06788	0.543232	0.364	3.68888
21	2017	0.744217	Sichuan	0.062416	0	0.238	0.0357			0.333333	3.79885
22	2007	0.922606	Neimeng	0.96	1	0.119	0.0071			0.339623	3.2779	0.146427
22	2008	0.90402	Neimeng	1.27	1	0.125	0.0053			0.370968	3.55163	0.0638813
22	2009	0.858988	Neimeng	1.12	1	0.124	0.0052	0.190219	2.07676	0.341463	3.68236	0.0844548
22	2010	0.899977	Neimeng	1.23	1	0.1134	0.0046	0.0918332	2.71384	0.318182	3.85757	0.272727
22	2011	0.936407	Neimeng	1.15	1	0.1436	0.0043	0.0619139	3.0824	0.266667	4.05993	0.288889
22	2012	0.936232	Neimeng	1.06	1	0.1684	0.0087	0.136015	2.2878	0.271429	4.15716	0.256667
22	2013	0.944589	Neimeng	0.97	1	0.1205	0.01	0.130064	2.26047	0.3	4.21715	0.370833
22	2014	0.947459	Neimeng	0.92	1	0.1119	0.0137	0.0798958	2.66804	0.296774	4.26338	0.358065
22	2015	0.942762	Neimeng	0.97	1	0.1222	0.0141	0.0291548	3.63301	0.342857	4.26409	0.324286
22	2016	0.956166	Neimeng	0.98	1	0.1169	0.0168			0.348837	4.2775	0.311628
22	2017	0.96957	Neimeng		1						4.1556
23	2007	0.730309	Beijing	0.95		0.2011	0.0206			0.457143	4.09601	0.0911429
23	2008	0.802704	Beijing	1.3		0.1966	0.0155	0.288733	1.6949	0.452381	4.16651	0.112619
23	2009	0.813034	Beijing	1.06		0.1435	0.0102	0.179165	2.07801	0.509434	4.2038	0.0892453
23	2010	0.802137	Beijing	0.93		0.1262	0.0069	0.238397	1.73033	0.452055	4.30217	0.0954794
23	2011	0.778626	Beijing	0.94		0.1206	0.0053	0.0728011	2.77538	0.427083	4.40256	0.0329167
23	2012	0.802602	Beijing	1.04		0.129	0.0059	0.0690411	2.84311	0.454545	4.47141	0.125455
23	2013	0.823599	Beijing	1.01		0.1094	0.0065	0.0631136	2.95028	0.446154	4.55019	0.137692
23	2014	0.835246	Beijing	1.03		0.1108	0.0086	0.051316	3.1115	0.453333	4.60517	0.16
23	2015	0.853408	Beijing	0.92		0.1227	0.0112	0.0877496	2.56393	0.433333	4.66814	0.15
23	2016	0.861628	Beijing	0.85		0.122	0.0127	0.12314	2.20009	0.428571	4.77238	0.158571
23	2017	0.869848	Beijing	0.826087		0.1241	0.0124			0.478261	4.85927	0.196957
25	2007	0.507515	Hunan								2.69935
25	2008	0.322535	Hunan								2.89867
25	2009	0.393001	Hunan	0.59	0	0.1074	0.0222			0.4	3.017
25	2010	0.342544	Hunan	0.43	0	0.1378	0			0.411765	3.20761	0.0666667
25	2011	0.294061	Hunan	0.7	0	0.1154	0.0001	0.177482	1.69607	0.29	3.39719	0.36
25	2012	0.257311	Hunan	0.87	0	0.1175	0.0014	0.333542	1.37616	0.292308	3.51095	0.3
25	2013	0.285003	Hunan	1.04	0	0.1186	0.0038	0.278388	1.64857	0.313333	3.60929	0.274
25	2014	0.360337	Hunan	1.24	0	0.1212	0.0078	0.204083	1.95931	0.352941	3.69561	0.141176
25	2015	0.404048	Hunan	1.08	0	0.1315	0.0099	0.120277	2.39279	0.371429	3.75537	0.17619
25	2016	0.369528	Hunan	0.9	0	0.1154	0.0148	0.24548	1.66741	0.423077	3.83687	0.164615
25	2017	0.335008	Hunan	0.806452	0	0.1322	0.0148			0.483871	3.92316	0.174516
26	2007	0.188088	Jiangsu	1.2	0	0.3067	0.0179			0.407895	3.52164	0.115789
26	2008	0.200687	Jiangsu	1.55	0	0.2412	0.0164	0.265141	1.88945	0.425532	3.68913	0.093617
26	2009	0.194523	Jiangsu	1.03	0	0.139	0.0122	0.272121	1.80689	0.446667	3.78986	0.179333
26	2010	0.218543	Jiangsu	1.05	0	0.1463	0.0097	0.336848	1.53184	0.381818	3.96727	0.272727
26	2011	0.23265	Jiangsu	1.15	0	0.1496	0.0078	0.0887881	2.73194	0.357143	4.1318	0.203571
26	2012	0.247764	Jiangsu	1.18	0	0.1498	0.0083	0.0681909	2.97387	0.382353	4.22464	0.247059
26	2013	0.224852	Jiangsu	1.04	0	0.129	0.0089	0.0984886	2.58127	0.348837	4.32214	0.288372
26	2014	0.263628	Jiangsu	0.99	0	0.12	0.0094	0.157162	2.0767	0.298246	4.40513	0.287719
26	2015	0.294158	Jiangsu	0.88		0.1311	0.0083	0.13404	2.14657	0.308642	4.47734	0.27037
26	2016	0.30156	Jiangsu	0.78		0.1371	0.0087	0.11256	2.27535	0.3	4.57358	0.202
26	2017	0.308962	Jiangsu	0.890909		0.1293	0.0086			0.336364	4.6746	0.238182
27	2007	0.57997	Fujian	0.61	0	0.0445	0.0425			0.417647	3.24181
27	2008	0.544682	Fujian	1.3	0	0.1057	0.0398			0.476471	3.39317	0.0204706
27	2009	0.443408	Fujian	0.22	0	0.1294	0.0239	0.565258	0.824824	0.307143	3.50975	0.169643
27	2010	0.487454	Fujian	0.26	0	0.158	0.0147	0.68644	0.533901	0.207547	3.68963	0.320755
27	2011	0.467012	Fujian	0.54	0	0.1456	0.0103	0.210753	1.32297	0.185714	3.8582	0.248189
27	2012	0.456902	Fujian	0.51	0	0.128	0.01	0.180139	1.52207	0.186813	3.96575	0.283516
27	2013	0.414535	Fujian	0.49	0	0.122	0.0099	0.0380789	2.90671	0.172727	4.06303	0.370909
27	2014	0.400384	Fujian	0.61	0	0.1159	0.0109	0.0674537	2.39695	0.208333	4.15057	0.425
27	2015	0.281428	Fujian	0.56	0	0.1236	0.0137	0.0650641	2.45658	0.21875	4.21907	0.4075
27	2016	0.337428	Fujian	0.55	0	0.1222	0.0151	0.0357951	3.01103	0.247368	4.31361	0.252632
27	2017	0.393428	Fujian	0.571429	0	0.1462	0.0145			0.280952	4.4186	0.23
28	2007	0.462284	Zhejiang	1.91	1	0.0918	0.0053				3.60223
28	2008	0.745433	Zhejiang	2.35	1	0.1077	0.0043			0.6	3.72352
28	2009	0.726546	Zhejiang	2.15	1	0.1082	0.0031	0.256125	2.32324	0.617647	3.78055
28	2010	0.749282	Zhejiang	2.23	1	0.1298	0.0023	0.100747	3.20222	0.583333	3.94565
28	2011	0.762303	Zhejiang	2.36	1	0.151	0.0033	0.106693	3.15601	0.614035	4.08177
28	2012	0.778324	Zhejiang	2.18	1	0.1435	0.0043	0.11128	3.09714	0.614286	4.14899
28	2013	0.701665	Zhejiang	2.08	1	0.1411	0.0041	0.159792	2.72789	0.590909	4.2312	0.05
28	2014	0.689963	Zhejiang	2.18	1	0.1307	0.0039	0.10336	3.1085	0.66	4.29046	0.037
28	2015	0.666108	Zhejiang	1.97	1	0.13	0.0055	0.180647	2.53006	0.633333	4.35208	0.0523771
28	2016	0.685598	Zhejiang	1.72	1	0.131	0.0068	0.235233	2.27649	0.586667	4.44171	0.064
28	2017	0.705088	Zhejiang	2.0625	1	0.156	0.0066			0.625	4.52244	0.0075
29	2007	0.102775	Jilin								2.96424
29	2008	0.099905	Jilin	0.62		0.1189	0.0409			0.534884	3.15785
29	2009	0.217657	Jilin	0.76		0.11	0.0144			0.572727	3.28091	0.00312775
29	2010	0.335131	Jilin	0.8		0.1146	0.0116	0.1249	2.11038	0.513333	3.45316	0.113333
29	2011	0.352493	Jilin	0.82		0.1125	0.0132	0.0948683	2.43143	0.484211	3.64962	0.0789474
29	2012	0.351004	Jilin	0.98		0.1257	0.0113	0.118322	2.27879	0.5	3.77092	0.0727273
29	2013	0.349546	Jilin	0.96		0.113	0.0117	0.102062	2.44955	0.461538	3.85925	0.0180769
29	2014	0.331616	Jilin	0.95		0.1117	0.0107	0.0991632	2.39936	0.5	3.91522	0.0121429
29	2015	0.329149	Jilin	0.74		0.105	0.015	0.168819	1.8412	0.416667	3.93359	0.0388889
29	2016	0.343988	Jilin	0.68		0.0996	0.0171	0.159832	1.82665	0.395349	3.98657	0.255814
29	2017	0.358827	Jilin	0.769231		0.1058	0.0172			0.487179	4.02714	0.22335
30	2007	0	Xinjiang								2.83321
30	2008	0	Xinjiang								2.98568
30	2009	0.263043	Xinjiang								2.99273
30	2010	0.263043	Xinjiang								3.22008
30	2011	0.116682	Xinjiang								3.40419
30	2012	0.117823	Xinjiang								3.52046
30	2013	0.21518	Xinjiang								3.62567
30	2014	0.46409	Xinjiang								3.705
30	2015	0.424878	Xinjiang			0.1426	0.0139				3.68988
30	2016	0.306822	Xinjiang		0	0.1665	0.0174			0.3	3.70278	0.024994
30	2017	0.188766	Xinjiang	1.16496	0	0.1593	0.0182			0.321429	3.80888	0.310714
31	2007	0.020594	Heilongjiang	0.67	0	0.0858	0.037			0.576923	2.92209
31	2008	0.105025	Heilongjiang	1.33	0	0.1066	0.0316			0.52381	3.07915	0.166877
31	2009	0.453298	Heilongjiang	0.93	0	0.1312	0.0099	0.363501	1.46813	0.505882	3.11129	0.114118
31	2010	0.480022	Heilongjiang	1.03	0	0.1157	0.0079	0.28589	1.55264	0.407692	3.2988	0.164615
31	2011	0.432206	Heilongjiang	0.85	0	0.137	0.0065	0.104642	2.44957	0.32	3.49104	0.32
31	2012	0.411129	Heilongjiang	1.06	0	0.1297	0.0064	0.113871	2.38073	0.314815	3.57543	0.277778
31	2013	0.382858	Heilongjiang	1.05	0	0.1255	0.0085	0.161813	2.13784	0.3125	3.62966	0.296875
31	2014	0.577821	Heilongjiang	1.12	0	0.1464	0.0113	0.0430116	3.35528	0.352941	3.66944	0.252941
31	2015	0.511562	Heilongjiang	1.01	0	0.1164	0.014	0.0769199	2.76473	0.340909	3.67529	0.320455
31	2016	0.508724	Heilongjiang	0.92	0	0.1197	0.0153	0.122697	2.28123	0.37037	3.69957	0.287037
31	2017	0.505886	Heilongjiang	0.946429	0	0.1225	0.017			0.428571	3.7542	0.276429
32	2007	0.226633	Hebei								2.97859
32	2008	0.226633	Hebei								3.13506
32	2009	0.436039	Hebei	1.7	0	0.1512	0.0124			0.338889	3.20193
32	2010	0.541496	Hebei	0.4	0					0.435294	3.35585
32	2011	0.539915	Hebei	0.64	0	0.1107	0	0.815966		0.404348	3.52548	0.0344075
32	2012	0.574523	Hebei	0.64	0	0.1051	0	0.177059	1.66509	0.4	3.5995	7.514e-06
32	2013	0.581251	Hebei	0.67	0	0.1109	0.0013	0.241488	1.5998	0.5	3.66125	0.172222
32	2014	0.54638	Hebei	1.23	0	0.1071	0.0016	0.368488	1.37586	0.385965	3.68838	0.280702
32	2015	0.603207	Hebei	1.03	0	0.1225	0.0006	0.284517	1.59063	0.25	3.69536	0.554
32	2016	0.625874	Hebei	0.72	0	0.1251	0.0005	0.332205	1.34938	0.165	3.76259	0.55
32	2017	0.648541	Hebei	0.714286	0	0.1335	0.0003			0.161905	3.87099	0.575477
33	2007	0.462284	Zhejiang								3.60223
33	2008	0.745433	Zhejiang								3.72352
33	2009	0.726546	Zhejiang								3.78055
33	2010	0.749282	Zhejiang								3.94565
33	2011	0.762303	Zhejiang								4.08177
33	2012	0.778324	Zhejiang								4.14899
33	2013	0.701665	Zhejiang		0					0.578947	4.2312	0.0330664
33	2014	0.689963	Zhejiang		0	0.1102	0.0184			0.560976	4.29046	0.0521349
33	2015	0.666108	Zhejiang		0	0.1089	0.0118			0.52	4.35208	0.0763546
33	2016	0.685598	Zhejiang		0	0.125	0.0066			0.446154	4.44171	0.103077
33	2017	0.705088	Zhejiang	1.04793	0	0.1127	0.0055			0.515625	4.52244	0.0389699
34	2007	0.67441	Sichuan	0.86		0.1368	0.021			0.309091	2.56187
34	2008	0.421681	Sichuan	1.12		0.1129	0.0114			0.39375	2.74084
34	2009	0.479498	Sichuan	1.26				0.279315		0.4125	2.85302	0.0295833
34	2010	0.45527	Sichuan	1.33		0.1117	0.0054	0.156525		0.302326	3.05306	0.196744
34	2011	0.597957	Sichuan	1.4	1	0.1665	0.0042	0.0710633	3.08132	0.210526	3.26308	0.0922302
34	2012	0.623561	Sichuan	1.29	1	0.1334	0.0032	0.0827647	2.97189	0.236364	3.38811	0.191012
34	2013	0.661726	Sichuan	1.48	1	0.1307	0.0047	0.125565	2.61132	0.223077	3.48493	0.236923
34	2014	0.664195	Sichuan	1.6	1	0.1187	0.0097	0.182346	2.3101	0.284615	3.55906	0.284615
34	2015	0.698075	Sichuan	1.52	1	0.1152	0.0156	0.20137	2.13302	0.333333	3.60495	0.246667
34	2016	0.721146	Sichuan	1.01	1	0.1309	0.0152	0.440915	1.3465	0.3	3.68888	0.233333
34	2017	0.744217	Sichuan	0.857143	1	0.1286	0.0191			0.352381	3.79885	0.251429
35	2007	0.033346	Shanxi	0.33	0	0.1188	0.0604			0.481818	2.87976
35	2008	0.071953	Shanxi	0.22	0	0.1022	0.0675			0.378571	3.06852	0.0357143
35	2009	0.071521	Shanxi	0.18	0	0.1078	0.048	0.0859263	1.56598	0.370588	3.06898	0.0647059
35	2010	0.171529	Shanxi	0.24	0	0.1263	0.0386	0.0367424	2.25954	0.365	3.26881	0
35	2011	0.270416	Shanxi	0.17	0	0.1215	0.0297	0.082664	1.75098	0.377273	3.44553	0.159091
35	2012	0.265298	Shanxi	0.36	0	0.1627	0.0084	0.207324	1.28547	0.373077	3.51542	0.130769
35	2013	0.286518	Shanxi	0.69	0	0.1231	0.0068	0.365103	1.11694	0.407407	3.55478	0.122222
35	2014	0.284135	Shanxi	0.79	0	0.1256	0.006	0.275651	1.42285	0.464286	3.55735	0.125
35	2015	0.292446	Shanxi	0.75	0	0.1253	0.0054	0.0623164	2.67152	0.46875	3.55306	0.125
35	2016	0.358528	Shanxi	0.6	0	0.1258	0.0117	0.141303	1.85743	0.457143	3.57038	0.225714
35	2017	0.42461	Shanxi	0.545871	0	0.1452				0.421053	3.70278	0.268114
36	2007	0.594886	Liaoning	1.15	0	0.0911	0.0388			0.513158	3.2604	0.00765789
36	2008	0.674246	Liaoning	1.04	0	0.1094	0.0245	0.303809	1.52442	0.523256	3.45758	0.00174419
36	2009	0.736145	Liaoning	0.75	0	0.1338	0.0125	0.260864	1.55239	0.438462	3.55962	0.0665385
36	2010	0.545562	Liaoning	0.76	0	0.1202	0.0097	0.171756	1.86152	0.417647	3.7462	0.101176
36	2011	0.652015	Liaoning	0.92	0	0.1157	0.0098	0.0995825	2.30908	0.442105	3.92711	0.0978947
36	2012	0.610789	Liaoning	0.68	0	0.1123	0.009	0.124633	2.1248	0.380769	4.03689	0.230769
36	2013	0.655016	Liaoning	0.82	0	0.1081	0.0196	0.325269	1.10467	0.428571	4.12713	0.253571
36	2014	0.796991	Liaoning	0.18	0	0.069	0.0559	0.423497	0.717104	0.461538	4.17746
36	2015	0.743483	Liaoning	0.05	0	0.105	0.0389	0.456399	0.484542	0.541667	4.17976	0.01875
36	2016	0.781221	Liaoning	0.34	0	0.1096	0.0253	0.188348	1.13794	0.451613	3.9277	0.150645
36	2017	0.818959	Liaoning	0.473684	0	0.1198	0.0231			0.421053	4.00278	0.247105
37	2007	0.022038	Tianjin	0.69		0.1151	0.0262				3.87058
37	2008	0.41725	Tianjin	1.05	0	0.1238	0.0198			0.4	4.07176	0.06
37	2009	0.417308	Tianjin	0.88	0	0.1248	0.0154	0.191572	1.86661	0.413333	4.13629	0.0506667
37	2010	0.439395	Tianjin	0.85	0	0.113	0.0102	0.12403	2.19853	0.38	4.29032	0.0555
37	2011	0.436407	Tianjin	0.9	0	0.1133	0.0093	0.0254951	3.68688	0.3875	4.44512	0.125
37	2012	0.452142	Tianjin	0.87	0	0.1305	0.0072	0.0251661	3.69869	0.4	4.53443	0.178667
37	2013	0.446405	Tianjin	0.85	0	0.1104	0.0103	0.0264575	3.66147	0.341463	4.60627	0.341463
37	2014	0.405065	Tianjin	0.92	0	0.1288	0.0109	0.0360555	3.3586	0.354167	4.65615	0.325
37	2015	0.428556	Tianjin	0.87	0	0.1223	0.0134	0.0746101	2.61976	0.315789	4.68176	0.385965
37	2016	0.441853	Tianjin	0.69	0	0.1188	0.0148	0.191253	1.66721	0.318182	4.74537	0.368182
37	2017	0.45515	Tianjin	0.557143	0	0.1074	0.015			0.342857	4.78114	0.399143
38	2007	0.554629	Shandong	0.32		0.1047	0.0195				3.31782
38	2008	0.646613	Shandong	0.15	0	0.1055	0.016			0.555556	3.49469
38	2009	0.483299	Shandong	0.21	0	0.1108	0.0112	0.163401	1.32666	0.487805	3.58046
38	2010	0.565049	Shandong	0.66	0	0.1208	0.0084	0.411056	0.996555	0.461538	3.71625
38	2011	0.568937	Shandong	0.89	0	0.1158	0.0069	0.446075	1.13458	0.517857	3.85736
38	2012	0.585988	Shandong	0.9	0	0.1369	0.0057	0.162788	1.97713	0.472222	3.94681	0.138889
38	2013	0.5943	Shandong	0.88	0	0.1159	0.0046	0.074162	2.74378	0.39	4.04094	0.239
38	2014	0.566803	Shandong	1.07	0	0.1334	0.007	0.119024	2.34981	0.358333	4.1089	0.270833
38	2015	0.562841	Shandong	1.04	0	0.147	0.0097	0.102144	2.49105	0.34	4.16154	0.234
38	2016	0.559819	Shandong	0.88	0	0.123	0.0142	0.150278	2.06895	0.3	4.23019	0.242105
38	2017	0.556797	Shandong	0.8	0	0.1282	0.0147			0.335	4.2884	0.265
39	2007	0.35649	Ningxia	0.66	0	0.0855	0.036			0.583333	2.71734	0.00424308
39	2008	0.412307	Ningxia	1.61	0	0.1392	0.0265	0.654612	1.00694	0.551724	2.97604	0.00363866
39	2009	0.524982	Ningxia	0.77	0	0.1469	0.0202	0.62486	1.19603	0.513514	3.08099	0.0648649
39	2010	0.552548	Ningxia	1.51	0	0.1485	0.0099	0.45913	1.41263	0.545455	3.29064	0.0909091
39	2011	0.636487	Ningxia	1.57	0	0.1338	0.0086	0.582752	1.37816	0.517857	3.49772	0.0625
39	2012	0.629239	Ningxia	1.69	0	0.1358	0.008	0.112546	2.82249	0.514706	3.59429	0.0485587
39	2013	0.591657	Ningxia	1.67	0	0.1414	0.0087	0.113798	2.76883	0.5125	3.67908	0.107495
39	2014	0.578064	Ningxia	1.34	0	0.1232	0.0159	0.434799	1.42706	0.48	3.73361	0.117
39	2015	0.561244	Ningxia	0.74	0	0.1157	0.0197	0.626352	0.97437	0.433333	3.77986	0.135833
39	2016	0.477805	Ningxia	0.66	0	0.1206	0.0181	0.480568	0.969403	0.407143	3.85418	0.0678571
39	2017	0.394366	Ningxia	0.593761	0	0.1291	0.022			0.45	3.93026	0.0664286
40	2007	0.462284	Zhejiang								3.60223
40	2008	0.745433	Zhejiang								3.72352
40	2009	0.726546	Zhejiang								3.78055
40	2010	0.749282	Zhejiang								3.94565
40	2011	0.762303	Zhejiang	2.24	0	0.446	0			0.216172	4.08177	0
40	2012	0.778324	Zhejiang	-0.43	0	0.1204	0			0.161111	4.14899	0.385694
40	2013	0.701665	Zhejiang	0.32	0	0.2318	0.0039	1.52238	0.208323	0.248718	4.2312	0.412821
40	2014	0.689963	Zhejiang	0.65	0	0.1656	0.0073	0.76679	0.713166	0.363636	4.29046	0.318182
40	2015	0.666108	Zhejiang	0.87	0	0.156	0.0096	0.351355	1.30212	0.38	4.35208	0.34658
40	2016	0.685598	Zhejiang	0.85	0	0.1302	0.0106	0.166686	1.97028	0.343284	4.44171	0.404236
40	2017	0.705088	Zhejiang	0.929117	0	0.1514	0.0108			0.376812	4.52244	0.342605
41	2007	0.462284	Zhejiang	1.26	0	0.21	0.0036			0.486842	3.60223	0.056579
41	2008	0.745433	Zhejiang	1.29	0	0.1615	0.0092	0.130576	2.3983	0.49	3.72352	0.107
41	2009	0.726546	Zhejiang	0.89	0	0.1075	0.0079	0.271477	1.66514	0.5125	3.78055	0.21375
41	2010	0.749282	Zhejiang	0.88		0.162	0.0069	0.23445	1.77415	0.384615	3.94565	0.392308
41	2011	0.762303	Zhejiang	1.25		0.1536	0.0068	0.226053	1.8632	0.461538	4.08177	0.0211538
41	2012	0.778324	Zhejiang	1.09		0.1565	0.0076	0.196723	2.00915	0.405405	4.14899	0.156757
41	2013	0.701665	Zhejiang	1.04		0.1206	0.0089	0.144395	2.21895	0.361702	4.2312	0.161702
41	2014	0.689963	Zhejiang	1.02		0.124	0.0089	0.0782091	2.7285	0.381818	4.29046	0.161818
41	2015	0.666108	Zhejiang	0.92		0.1329	0.0092	0.0916515	2.53656	0.361111	4.35208	0.113889
41	2016	0.685598	Zhejiang	0.88	0	0.1225	0.0091	0.0791623	2.65217	0.337079	4.44171	0.134831
41	2017	0.705088	Zhejiang	0.94	0	0.1358	0.0082			0.35	4.52244	0.0961
42	2007	0.67441	Sichuan								2.56187
42	2008	0.421681	Sichuan	0.48						0.411765	2.74084
42	2009	0.479498	Sichuan	1.61						0.478873	2.85302
42	2010	0.45527	Sichuan								3.05306
42	2011	0.597957	Sichuan								3.26308
42	2012	0.623561	Sichuan								3.38811
42	2013	0.661726	Sichuan	1.31	0	0.1205	0.0092			0.435	3.48493	0.055
42	2014	0.664195	Sichuan	1.53	0	0.1297	0.0146			0.52381	3.55906	0.0458443
42	2015	0.698075	Sichuan	1.19	1	0.1756	0.015	0.289626	1.70035	0.413793	3.60495	0.117241
42	2016	0.721146	Sichuan	0.74	1	0.1237	0.0144	0.592963	0.942652	0.341463	3.68888	0.195122
42	2017	0.744217	Sichuan	0.449524	1	0.1083	0.0184			0.347826	3.79885	0.273913
43	2007	0.646262	Yunnan	0.06	0	0.1298	0.0389			0.444444	2.3618	0.0888889
43	2008	0.212592	Yunnan	2.88	0	0.1603	0.0299			0.512821	2.53131	0.112821
43	2009	0.241054	Yunnan	0.49	0	0.1333	0.0223	1.54371	0.680638	0.518519	2.60565	0.151852
43	2010	0.221214	Yunnan	0.73	0	0.1224	0.0128	1.54663	0.432184	0.492958	2.75684	0.185915
43	2011	0.186763	Yunnan	0.89	0	0.1427	0.0108	0.267114	1.54032	0.493976	2.95855	0.11503
43	2012	0.183197	Yunnan	0.92	0	0.1327	0.0096	0.156365	2.06111	0.445455	3.10009	0.139091
43	2013	0.196204	Yunnan	1.02	0	0.1101	0.0087	0.122678	2.34672	0.475	3.23159	0.159167
43	2014	0.296716	Yunnan	1.14	0	0.1556	0.0099	0.114891	2.42997	0.446667	3.30542	0.174
43	2015	0.269477	Yunnan	1	0	0.1446	0.019	0.206277	1.79605	0.513333	3.36072	0.118
43	2016	0.258621	Yunnan	0.55	0	0.1199	0.0187	0.415305	1.07692	0.43	3.43689	0.205
43	2017	0.247765	Yunnan	0.458333	0	0.1388	0.019			0.416667	3.54241	0.229167
46	2007	0.337867	Henan			0.134					2.77321
46	2008	0.383026	Henan			0.0978					2.95387
46	2009	0.339567	Henan			0.1376	0.0088			0.638554	3.02529
46	2010	0.391072	Henan			0.164	0.0098			0.64	3.19663
46	2011	0.455484	Henan		1	0.1935	0.0068			0.614286	3.3555
46	2012	0.532338	Henan		1	0.1565	0.0046			0.611111	3.44999
46	2013	0.52625	Henan		1	0.1223	0.0083			0.6	3.53252
46	2014	0.504207	Henan		1	0.1404	0.0129			0.575758	3.61281
46	2015	0.536856	Henan			0.1463	0.013				3.66663
46	2016	0.488161	Henan				0.0128				3.75138
46	2017	0.439466	Henan								3.85291
47	2007	0.839803	Guangdong								3.50466
47	2008	0.893562	Guangdong								3.62807
47	2009	0.776983	Guangdong								3.67478
47	2010	0.79585	Guangdong								3.80087
47	2011	0.820972	Guangdong	0.05		0.5961	0			0.211765	3.92809	0.3
47	2012	0.832727	Guangdong	0.16		0.4093	0			0.253125	3.99083	0.371875
47	2013	0.844215	Guangdong	0.04		0.2184	0.0175	0.0803119	1.72454	0.269231	4.07465	0.301923
47	2014	0.849977	Guangdong	0.16		0.123	0.0128	0.0872735	1.53626	0.338235	4.15057	0.364706
47	2015	0.841487	Guangdong	0.29		0.1235	0.0128	0.2499	1.0502	0.272727	4.21213	0.427273
47	2016	0.855672	Guangdong	0.57		0.1266	0.0147	0.334913	1.11213	0.341667	4.30434	0.316667
47	2017	0.869857	Guangdong	0.8		0.1404	0.0123			0.38	4.39556	0.266667
48	2007	0.839803	Guangdong								3.50466
48	2008	0.893562	Guangdong	1.64		0.083	0.0048				3.62807
48	2009	0.776983	Guangdong	2.13	1	0.0873	0.0055			0.56875	3.67478
48	2010	0.79585	Guangdong	0.59	1	0.1203	0.0142	0.855044	0.91718	0.38	3.80087
48	2011	0.820972	Guangdong	0.82	1	0.1058	0.0108	0.990202	0.623013	0.289157	3.92809	0.0626506
48	2012	0.832727	Guangdong	0.81	1	0.1221	0.0148	0.145488	1.97926	0.3	3.99083	0.265002
48	2013	0.844215	Guangdong	0.75	1	0.1145	0.0141	0.0380789	3.22444	0.330769	4.07465	0.369231
48	2014	0.849977	Guangdong	0.83	1	0.131	0.0126	0.0707107	2.58627	0.371429	4.15057	0.305714
48	2015	0.841487	Guangdong	0.67	1	0.1095	0.0176	0.0960035	2.26242	0.4	4.21213	0.215882
48	2016	0.855672	Guangdong	0.62	1	0.1182	0.0187	0.146836	1.79801	0.39	4.30434	0.345
48	2017	0.869857	Guangdong	0.590909	1	0.1105	0.0167			0.413636	4.39556	0.331818
49	2007	0.839803	Guangdong				0.2443				3.50466
49	2008	0.893562	Guangdong	0.73	0	0.1044	0.1192			0.345455	3.62807
49	2009	0.776983	Guangdong	0.4	0	0.1466	0			0.384615	3.67478	0.247308
49	2010	0.79585	Guangdong	1.13	0	0.127	0	0.381816	1.26793	0.364706	3.80087	0.232941
49	2011	0.820972	Guangdong	1	0	0.1213	0.0003	0.478226	1.25221	0.342857	3.92809	0.2
49	2012	0.832727	Guangdong	1.08	0	0.1256	0.0004	0.0751665	2.80182	0.328	3.99083	0.316
49	2013	0.844215	Guangdong	1.04	0	0.1226	0.0003	0.0469042	3.26512	0.316667	4.07465	0.33
49	2014	0.849977	Guangdong	1.06	0	0.1154	0.003	0.132162	2.20641	0.333333	4.15057	0.39697
49	2015	0.841487	Guangdong	0.76	0	0.1068	0.009	0.215136	1.69412	0.309524	4.21213	0.428571
49	2016	0.855672	Guangdong	0.71	0	0.1146	0.0135	0.23299	1.53398	0.295455	4.30434	0.435
49	2017	0.869857	Guangdong	0.727273	0	0.1232	0.0136			0.386364	4.39556	0.300909
50	2007	0.588024	Guangxi	0.23	0	0.0966	0.0403			0.263636	2.50797
50	2008	0.523416	Guangxi	0.94	0	0.3809	0.0191			0.45625	2.68444
50	2009	0.291142	Guangxi	0.73	0	0.2184	0.015	0.422019	1.25818	0.481481	2.77571
50	2010	0.37316	Guangxi	0.75	0	0.1699	0.0098	0.149164	1.95653	0.288136	3.00667
50	2011	0.406118	Guangxi	0.71	0	0.1401	0.0051	0.0801041	2.54486	0.209091	3.23199	0.6
50	2012	0.435845	Guangxi	0.92	0	0.1316	0.0051	0.214903	1.54775	0.291667	3.33042	0.483333
50	2013	0.444298	Guangxi	0.3	0	0.1843	0.0299	0.387105	0.952359	0.380435	3.42556	0.222826
50	2014	0.380098	Guangxi	0.16	0	0.1527		0.474991	0.632176	0.430233	3.49923	0.182558
50	2015	0.310839	Guangxi	0.31	0	0.1494		0.0932738	1.73382	0.381818	3.56076	0.309091
50	2016	0.294351	Guangxi	0.4	0	0.1325		0.182164	1.36999	0.384615	3.63838	0.353846
50	2017	0.277863	Guangxi	0.493019	0	0.1192				0.4125	3.73672	0.26875
51	2007	0.226633	Hebei								2.97859
51	2008	0.226633	Hebei								3.13506
51	2009	0.436039	Hebei								3.20193
51	2010	0.541496	Hebei								3.35585
51	2011	0.539915	Hebei								3.52548
51	2012	0.574523	Hebei								3.5995
51	2013	0.581251	Hebei			0.1588	0.029			0.454545	3.66125
51	2014	0.54638	Hebei		1	0.1266	0.0259			0.298246	3.68838
51	2015	0.603207	Hebei		1	0.1106	0.0156			0.2	3.69536	0.461538
51	2016	0.625874	Hebei		1	0.1471	0.0177			0.19	3.76259	0.3865
51	2017	0.648541	Hebei								3.87099
53	2007	0.226633	Hebei	0.26						0.546667	2.97859
53	2008	0.226633	Hebei	0.51		0.1122	0.0097			0.581818	3.13506
53	2009	0.436039	Hebei	1.04		0.1558	0.0063	0.606383	1.04818	0.505263	3.20193
53	2010	0.541496	Hebei	1.38		0.1719	0.0043	0.733371	1.1636	0.393939	3.35585
53	2011	0.539915	Hebei	1.95		0.1457	0.0033	0.573614	1.46063	0.416667	3.52548
53	2012	0.574523	Hebei	1.88		0.1661	0.0026	0.318512	1.96145	0.413043	3.5995	0.0304348
53	2013	0.581251	Hebei	1.55		0.1462	0.0021	0.42501	1.57777	0.343284	3.66125	0.135821
53	2014	0.54638	Hebei	1.05		0.1091	0.0042	0.572917	1.18737	0.272727	3.68838	0.0909091
53	2015	0.603207	Hebei	0.92		0.1408	0.0085	0.408289	1.3089	0.3	3.69536	0.183077
53	2016	0.625874	Hebei	0.97		0.1198	0.0114	0.0656137	2.88858	0.329412	3.76259	0.3
53	2017	0.648541	Hebei	1.05556		0.1338	0.0182			0.388889	3.87099	0.316667
54	2007	0.043347	Anhui	0.84	0	0.0806	0.0177			0.490909	2.48823	0.0927273
54	2008	0.042991	Anhui	0.96	0	0.1583	0.0122	0.398058	1.31195	0.576923	2.67069	0.0338461
54	2009	0.086521	Anhui	1.08	0	0.1214	0.0093	0.219431	1.89711	0.5875	2.79789	0.04
54	2010	0.095291	Anhui	1.29	0	0.1206	0.006	0.233595	1.92824	0.52381	3.03927	0.0852381
54	2011	0.137966	Anhui	1.36	0	0.1468	0.0048	0.177904	2.2205	0.5	3.24493	0.035
54	2012	0.137754	Anhui	1.33	0	0.1354	0.0058	0.0351189	3.7588	0.5	3.36003	0.124375
54	2013	0.06409	Anhui	1.29		0.1519	0.0054	0.0814453	2.90565	0.5	3.46574	0.0992737
54	2014	0.083179	Anhui	1.18		0.1341	0.0083	0.162635	2.18928	0.4375	3.53864	0.126667
54	2015	0.090019	Anhui	0.98		0.1325	0.0098	0.215174	1.85646	0.375	3.58352	0.20625
54	2016	0.082381	Anhui	0.93		0.1299	0.0107	0.186743	1.89089	0.36	3.67782	0.214022
54	2017	0.074743	Anhui	0.857143		0.1219	0.0105			0.340659	3.78895	0.27033
56	2007	0.67441	Sichuan	0.61	0	0.034	0.0782			0.607843	2.56187	0.0882353
56	2008	0.421681	Sichuan	1.02	0	0.1762	0.0371	0.643506	0.940612	0.60274	2.74084	0.116438
56	2009	0.479498	Sichuan	1.03	0	0.1444	0.0146	0.304467	1.59141	0.527273	2.85302	0.178182
56	2010	0.45527	Sichuan	1.07	0	0.1314	0.0073	0.129293	2.39294	0.453333	3.05306	0.2
56	2011	0.597957	Sichuan	1.33	0	0.1519	0.0062	0.16335	2.19026	0.45	3.26308	0.0538889
56	2012	0.623561	Sichuan	1.06	0	0.1465	0.0062	0.155724	2.24861	0.391667	3.38811	0.100417
56	2013	0.661726	Sichuan	1.14	0	0.1307	0.0072	0.151603	2.23219	0.423077	3.48493	0.173077
56	2014	0.664195	Sichuan	1.18	0	0.1269	0.0119	0.0955685	2.61125	0.4	3.55906	0.156667
56	2015	0.698075	Sichuan	0.88	0	0.1595	0.0235	0.236502	1.70655	0.40625	3.60495	0.116875
56	2016	0.721146	Sichuan	0.72	0	0.1334	0.0221	0.25876	1.56502	0.388889	3.68888	0.136111
56	2017	0.744217	Sichuan	0.906977	0	0.1366	0.0169			0.348837	3.79885	0.188372
57	2007	0.226633	Hebei			0.0958	0.0178				2.97859
57	2008	0.226633	Hebei	2.59	0	0.1716	0.0252			0.493976	3.13506
57	2009	0.436039	Hebei	1.96	0	0.1613	0.0144			0.45	3.20193
57	2010	0.541496	Hebei	1.97	0	0.1517	0.0094	0.436157	1.77387	0.4	3.35585	0.0521927
57	2011	0.539915	Hebei	1.99	0	0.1702	0.007	0.0324037	4.21247	0.419048	3.52548	0.128571
57	2012	0.574523	Hebei	2.03	0	0.1549	0.0052	0.0948683	3.13114	0.48	3.5995	0.0182368
57	2013	0.581251	Hebei	1.75	0	0.1378	0.0029	0.164924	2.57983	0.454545	3.66125	0.1
57	2014	0.54638	Hebei	1.83	0	0.131	0.0021	0.302021	1.93547	0.477273	3.68838	0.0909091
57	2015	0.603207	Hebei	1.38	0	0.1417	0.0093	0.38908	1.59845	0.421875	3.69536	0.11875
57	2016	0.625874	Hebei	1	0	0.1225	0.0151	0.569457	1.14296	0.365591	3.76259	0.0688172
57	2017	0.648541	Hebei	0.876121		0.1288	0.0155			0.390909	3.87099	0.0518182
58	2007	0.594886	Liaoning								3.2604
58	2008	0.674246	Liaoning								3.45758
58	2009	0.736145	Liaoning								3.55962
58	2010	0.545562	Liaoning		0	0.2032	0.016				3.7462
58	2011	0.652015	Liaoning		0	0.1753	0.0058				3.92711
58	2012	0.610789	Liaoning	1.6	0	0.1371	0.0057			0.428571	4.03689
58	2013	0.655016	Liaoning	1.53	0	0.1645	0.0159			0.424242	4.12713
58	2014	0.796991	Liaoning	1.32	0	0.1445	0.0151	0.177904	2.27069	0.425	4.17746	0.1575
58	2015	0.743483	Liaoning	1.35	0	0.1269	0.0148	0.29617	1.69473	0.351852	4.17976	0.23963
58	2016	0.781221	Liaoning	0.86	0	0.1482	0.0116	0.284431	1.69036	0.350877	3.9277	0.0612982
58	2017	0.818959	Liaoning	1.13888	0	0.1488	0.0131			0.363636	4.00278	0.0287879
60	2007	0.67441	Sichuan	1.37	0	0.0901	0.0022			0.690909	2.56187
60	2008	0.421681	Sichuan	1.87	0	0.0919	0.0021			0.607692	2.74084	0
60	2009	0.479498	Sichuan	1.38	0	0.121	0.0019	0.29617	1.85239	0.558824	2.85302	0.00235294
60	2010	0.45527	Sichuan	1.18	0	0.1329	0.0014	0.440795	1.43026	0.387097	3.05306	0.339871
60	2011	0.597957	Sichuan	1.23	0	0.161	0.0011	0.1251	2.46994	0.318182	3.26308	0.234091
60	2012	0.623561	Sichuan	1.21	0	0.1475	0.0009	0.0254951	3.99248	0.278689	3.38811	0.349344
60	2013	0.661726	Sichuan	1.17	0	0.1497	0.0008	0.0391578	3.55199	0.338983	3.48493	0.108712
60	2014	0.664195	Sichuan	1.17	0	0.1331	0.0098	0.152807	2.18477	0.403226	3.55906	0.109032
60	2015	0.698075	Sichuan	0.84	0	0.1535	0.0149	0.303919	1.46007	0.444444	3.60495	0.147619
60	2016	0.721146	Sichuan	0.59	0	0.1279	0.0145	0.473372	0.904024	0.405063	3.68888	0.125827
60	2017	0.744217	Sichuan	0.255293	0	0.1202	0.0291			0.426829	3.79885	0.134763
61	2007	0.554629	Shandong	1.26	0	0.1782	0.0065			0.611111	3.31782
61	2008	0.646613	Shandong	2.16	0	0.1767	0.0093			0.555556	3.49469
61	2009	0.483299	Shandong	1.71	0	0.1606	0.0084	0.450019	1.63983	0.56	3.58046
61	2010	0.565049	Shandong	1.27	0	0.1312	0.0068	0.446878	1.62374	0.447368	3.71625
61	2011	0.568937	Shandong	2.06	0	0.1273	0.0064	0.407799	1.72873	0.564103	3.85736
61	2012	0.585988	Shandong	1.95	0	0.1301	0.0098	0.475868	1.67499	0.529412	3.94681	0.0588235
61	2013	0.5943	Shandong	1.78	0	0.1466	0.0096	0.234876	2.21422	0.461538	4.04094	0.0615385
61	2014	0.566803	Shandong	1.6	0	0.139	0.018	0.474377	1.45263	0.493151	4.1089	0.0727055
61	2015	0.562841	Shandong	0.87		0.1242	0.0247	0.66995	1.00626	0.467391	4.16154	0.115217
61	2016	0.559819	Shandong	0.64		0.1146	0.0213	0.660757	0.80087	0.454545	4.23019	0.1
61	2017	0.556797	Shandong	0.545393		0.139	0.0314			0.466667	4.2884	0.116458
62	2007	0	Xinjiang	0.68		0.1764	0.0602				2.83321
62	2008	0	Xinjiang	1	0	0.2075	0.0109			0.187916	2.98568
62	2009	0.263043	Xinjiang	0.32	0	0.2007	0.0008	0.345664	1.2899	0.445455	2.99273	0.0545455
62	2010	0.263043	Xinjiang	0.83	0	0.1716	0.0006	0.354471	1.25426	0.144578	3.22008	0.0710843
62	2011	0.116682	Xinjiang	0.95	0	0.1918	0.0003	0.448014	1.24647	0.161538	3.40419	0.0923077
62	2012	0.117823	Xinjiang	1.05	0	0.1372	0.018	0.142127	2.22385	0.222222	3.52046	0.15
62	2013	0.21518	Xinjiang	1.05	0	0.1356	0.0103	0.0731437	2.84862	0.244	3.62567	0.144
62	2014	0.46409	Xinjiang	1.06	0	0.136	0.0088	0.0135401	4.48017	0.25	3.705	0.275
62	2015	0.424878	Xinjiang	1.02	0	0.1425	0.0115	0.0763763	2.76103	0.293103	3.68988	0.262069
62	2016	0.306822	Xinjiang	0.87	0	0.1663	0.0171	0.111957	2.38218	0.341379	3.70278	0.188966
62	2017	0.188766	Xinjiang	0.9375	0	0.1648	0.0157			0.34375	3.80888	0.178125
63	2007	0.033346	Shanxi								2.87976
63	2008	0.071953	Shanxi								3.06852
63	2009	0.071521	Shanxi								3.06898
63	2010	0.171529	Shanxi								3.26881
63	2011	0.270416	Shanxi								3.44553
63	2012	0.265298	Shanxi								3.51542
63	2013	0.286518	Shanxi								3.55478
63	2014	0.284135	Shanxi			0.1261				0.545455	3.55735
63	2015	0.292446	Shanxi		0	0.1204	0.0194			0.5	3.55306
63	2016	0.358528	Shanxi		1	0.1307	0.0192			0.366667	3.57038	0.0516667
63	2017	0.42461	Shanxi	0.283986	1	0.1079	0.0253			0.43662	3.70278	0.0419718
64	2007	0.033346	Shanxi								2.87976
64	2008	0.071953	Shanxi	0.37	0	0.3238	0.0294			0.414286	3.06852	0.0857143
64	2009	0.071521	Shanxi	0.46	0	0.1648	0.0167			0.53125	3.06898	0.0187719
64	2010	0.171529	Shanxi	0.5	0	0.1383	0.013	0.180139	1.63181	0.415094	3.26881	0.130189
64	2011	0.270416	Shanxi	0.78	0	0.1797	0.0105	0.27157	1.46739	0.346154	3.44553	0.205128
64	2012	0.265298	Shanxi	0.97	0	0.1514	0.0087	0.31504	1.47929	0.32	3.51542	0.42
64	2013	0.286518	Shanxi	1.01	0	0.1127	0.0081	0.1253	2.21768	0.3	3.55478	0.438462
64	2014	0.284135	Shanxi	0.72	0	0.113	0.0167	0.194336	1.75242	0.35	3.55735	0.421429
64	2015	0.292446	Shanxi	0.69	0	0.1344	0.0187	0.243413	1.44979	0.39375	3.55306	0.330625
64	2016	0.358528	Shanxi	0.6	0	0.1248	0.0186	0.0870568	2.26167	0.388235	3.57038	0.357059
64	2017	0.42461	Shanxi	0.571429	0	0.1252				0.447619	3.70278	0.280952
65	2007	0.033346	Shanxi								2.87976
65	2008	0.071953	Shanxi	0.98						0.5	3.06852
65	2009	0.071521	Shanxi	0.81	1	0.1143	0.0137			0.407143	3.06898
65	2010	0.171529	Shanxi	1.07	1	0.1604	0.0106	0.166883	2.08125	0.322727	3.26881	0.29019
65	2011	0.270416	Shanxi	1.23	1	0.1271	0.0087	0.311769	1.68892	0.378261	3.44553	0.117391
65	2012	0.265298	Shanxi	1.37	1	0.1706	0.0067	0.17088	2.23535	0.34375	3.51542	0.1
65	2013	0.286518	Shanxi	1.27	1	0.1127	0.0074	0.0725718	3.02319	0.311111	3.55478	0.275556
65	2014	0.284135	Shanxi	1.21	1	0.1245	0.0111	0.160624	2.20755	0.296296	3.55735	0.303704
65	2015	0.292446	Shanxi	1.03	1	0.1528	0.0153	0.28592	1.57071	0.30303	3.55306	0.395455
65	2016	0.358528	Shanxi	0.64	1	0.1108	0.0181	0.369214	1.23802	0.298851	3.57038	0.209195
65	2017	0.42461	Shanxi	0.65456	1	0.1242	0.0201			0.362637	3.70278	0.157143
66	2007	0.646262	Yunnan								2.3618
66	2008	0.212592	Yunnan	0.82	0					0.5	2.53131
66	2009	0.241054	Yunnan	0.7	0	0.1203	0.0194			0.492754	2.60565
66	2010	0.221214	Yunnan	0.53	0	0.1516	0.0188	0.146629	1.90852	0.434343	2.75684
66	2011	0.186763	Yunnan	0.86	0	0.1644	0.0184	0.210476	1.72526	0.4	2.95855	0
66	2012	0.183197	Yunnan	1.02	0	0.1874	0.0111	0.506787	1.29587	0.39375	3.10009	0
66	2013	0.196204	Yunnan	1.61	0	0.1935	0.0088	0.56514	1.37457	0.48125	3.23159	0.0025
66	2014	0.296716	Yunnan	1.85	0	0.1463	0.0084	0.432088	1.54765	0.475	3.30542	0.074604
66	2015	0.269477	Yunnan	0.86	0	0.1369	0.0217	0.70069	0.994287	0.392857	3.36072	0.117671
66	2016	0.258621	Yunnan	0.45	0	0.1362	0.0257	0.945886	0.544505	0.433333	3.43689	0.07
66	2017	0.247765	Yunnan	0.346669	0	0.124	0.0293			0.535714	3.54241	0.0275293
67	2007	0.594886	Liaoning								3.2604
67	2008	0.674246	Liaoning								3.45758
67	2009	0.736145	Liaoning			0.094	0.019				3.55962
67	2010	0.545562	Liaoning	0.61	0	0.1473	0.0141			0.522222	3.7462
67	2011	0.652015	Liaoning	0.76	0	0.1514	0.011			0.52381	3.92711
67	2012	0.610789	Liaoning	0.98	0	0.1673	0.0097	0.210317		0.56	4.03689
67	2013	0.655016	Liaoning	0.85	0		0.0097	0.13994		0.548387	4.12713
67	2014	0.796991	Liaoning	0.97	0	0.1302	0.0095	0.0793725		0.552632	4.17746	0
67	2015	0.743483	Liaoning	0.9	0	0.1215	0.0117	0.0950438	2.41887	0.470588	4.17976	0.0784314
67	2016	0.781221	Liaoning	0.67	0	0.1261	0.0116	0.234099	1.51625	0.453125	3.9277	0.0560937
67	2017	0.818959	Liaoning	0.544543	0	0.1346	0.0132			0.432099	4.00278	0.125926
68	2007	0.594886	Liaoning								3.2604
68	2008	0.674246	Liaoning								3.45758
68	2009	0.736145	Liaoning								3.55962
68	2010	0.545562	Liaoning			0.1329	0.0203			0.490909	3.7462
68	2011	0.652015	Liaoning		0	0.128	0.0224			0.466667	3.92711
68	2012	0.610789	Liaoning		0	0.1272	0.0185			0.515385	4.03689
68	2013	0.655016	Liaoning		0	0.1216	0.0138				4.12713
68	2014	0.796991	Liaoning		0	0.128	0.016				4.17746
68	2015	0.743483	Liaoning		0	0.1262	0.0198				4.17976
68	2016	0.781221	Liaoning		0	0.1226	0.0177			0.444444	3.9277	0.238578
68	2017	0.818959	Liaoning	0.356219	0	0.1101	0.0174			0.46875	4.00278	0.172344
69	2007	0.462284	Zhejiang	1.22		0.0904	0.0082			0.594203	3.60223	0.00057971
69	2008	0.745433	Zhejiang	1.28		0.107	0.0084	0.132288	2.34258	0.58	3.72352	0.015
69	2009	0.726546	Zhejiang	0.91		0.1263	0.008	0.242281	1.74154	0.573333	3.78055	0.00924669
69	2010	0.749282	Zhejiang	0.88		0.1173	0.0065	0.234592	1.72741	0.5	3.94565	0.0872727
69	2011	0.762303	Zhejiang	1.1		0.1221	0.0059	0.140119	2.21586	0.541667	4.08177	0.0745833
69	2012	0.778324	Zhejiang	1.09		0.1246	0.0097	0.158219	2.16631	0.46875	4.14899	0.06875
69	2013	0.701665	Zhejiang	1.12		0.1105	0.0119	0.107238	2.44997	0.5	4.2312	0.0823529
69	2014	0.689963	Zhejiang	0.84		0.1212	0.012	0.227266	1.68335	0.47619	4.29046	0.0854762
69	2015	0.666108	Zhejiang	0.68		0.117	0.0136	0.322102	1.25608	0.4	4.35208	0.1
69	2016	0.685598	Zhejiang	0.55		0.1188	0.0162	0.186312	1.58307	0.347222	4.44171	0.101389
69	2017	0.705088	Zhejiang	0.554217		0.143	0.0159			0.337349	4.52244	0.139759
70	2007	0.554629	Shandong	0.88	0					0.625	3.31782
70	2008	0.646613	Shandong	0.79	0	0.13	0.0197			0.454545	3.49469
70	2009	0.483299	Shandong	1.36	0	0.1235	0.0153	0.357281	1.53437	0.481481	3.58046
70	2010	0.565049	Shandong	1.33	0	0.1663	0.0121	0.393912	1.57064	0.507692	3.71625
70	2011	0.568937	Shandong	1.35	0	0.1723	0.017	0.159948	2.26327	0.534247	3.85736
70	2012	0.585988	Shandong	0.97	0	0.145	0.0176	0.248495	1.80048	0.575758	3.94681
70	2013	0.5943	Shandong	1.02	0	0.1093	0.0238	0.208447	1.91827	0.566667	4.04094
70	2014	0.566803	Shandong	1.28	0	0.1084	0.028	0.183621	1.97636	0.521429	4.1089
70	2015	0.562841	Shandong	0.78	0	0.1267	0.0367	0.28801	1.51853	0.51875	4.16154	0.19375
70	2016	0.559819	Shandong	0.67	1	0.1156	0.0284			0.49	4.23019	0.205
70	2017	0.556797	Shandong								4.2884
71	2007	0.588024	Guangxi	0.83	0	0.1036	0.0207			0.597701	2.50797
71	2008	0.523416	Guangxi	1.18	0	0.0912	0.0178			0.61	2.68444
71	2009	0.291142	Guangxi	0.76	0	0.1385	0.0128	0.231193	1.74165	0.444444	2.77571
71	2010	0.37316	Guangxi	0.96	0	0.1348	0.0096	0.266083	1.53276	0.458333	3.00667
71	2011	0.406118	Guangxi	0.78	0	0.1251	0.0076	0.150167	2.06884	0.25	3.23199
71	2012	0.435845	Guangxi	1.01	0	0.1056	0.006	0.133791	2.20275	0.290323	3.33042
71	2013	0.444298	Guangxi	1.1	0	0.1103	0.0059	0.213034	1.88518	0.3	3.42556
71	2014	0.380098	Guangxi	1.11	0	0.1351	0.008	0.0951315	2.55799	0.313953	3.49923
71	2015	0.310839	Guangxi	0.82	0	0.1236	0.0165	0.246678	1.60924	0.355556	3.56076
71	2016	0.294351	Guangxi	0.65	0	0.1207	0.0247	0.485834	0.832744	0.327273	3.63838	0.4
71	2017	0.277863	Guangxi	0.0652	0	0.1147	0.024			0.333333	3.73672	0.400833
72	2007	0.588024	Guangxi	0.53	0	0.1122	0.0222			0.486111	2.50797
72	2008	0.523416	Guangxi	0.92	0	0.1019	0.0184			0.543478	2.68444
72	2009	0.291142	Guangxi	1.1	0	0.1323	0.012	0.408126	1.37491	0.506667	2.77571	0.133933
72	2010	0.37316	Guangxi	1.23	0	0.1335	0.0081	0.168819	2.13938	0.384615	3.00667	0.2
72	2011	0.406118	Guangxi	1.08	0	0.1197	0.0055	0.0972111	2.60636	0.325581	3.23199	0.223256
72	2012	0.435845	Guangxi	0.97	0	0.1267	0.0053	0.181797	1.96015	0.267606	3.33042	0.140845
72	2013	0.444298	Guangxi	0.92	0	0.1107	0.0084	0.102225	2.42772	0.23	3.42556	0.372
72	2014	0.380098	Guangxi	0.93	0	0.1115	0.0127	0.177529	1.81161	0.272727	3.49923	0.310909
72	2015	0.310839	Guangxi	0.54	0	0.1148	0.0153	0.262107	1.39722	0.314286	3.56076	0.407143
72	2016	0.294351	Guangxi	0.58	0	0.1172	0.0155	0.251474	1.32346	0.394737	3.63838	0.363158
72	2017	0.277863	Guangxi	0.608696	0	0.1188	0.0159			0.408696	3.73672	0.286957
74	2007	0.632289	Hubei	0.47	0	0.1175	0.0271			0.513514	2.79667
74	2008	0.546267	Hubei	0.85	0	0.1304	0.019			0.488372	2.98871
74	2009	0.589815	Hubei	0.78	0	0.1162	0.0128	0.270493	1.52213	0.47619	3.12148	0.114286
74	2010	0.436043	Hubei	0.91	1	0.1201	0.0116	0.117615	2.28863	0.336364	3.32898	0.207273
74	2011	0.326196	Hubei	1.09	1	0.1104	0.0087	0.214087	1.8654	0.335714	3.53223	0.185714
74	2012	0.38798	Hubei	1.14	1	0.1353	0.0096	0.158272	2.18774	0.3625	3.65247	0.2875
74	2013	0.390109	Hubei	1.16	1	0.1225	0.011	0.0930054	2.62391	0.383333	3.75724	0.244444
74	2014	0.458979	Hubei	0.88	1	0.1307	0.0193	0.203634	1.84489	0.476471	3.85312	0.12
74	2015	0.453671	Hubei	0.82	1	0.1413	0.0199	0.255343	1.54453	0.461111	3.92494	0.177778
74	2016	0.439353	Hubei	0.72	1	0.1314	0.0198	0.137629	1.97002	0.452381	4.01944	0.234286
74	2017	0.425035	Hubei	0.607143	1	0.128	0.0214			0.392857	4.12665	0.165
75	2007	0.188088	Jiangsu	0.46	0	0.1002	0.0195			0.611111	3.52164
75	2008	0.200687	Jiangsu	0.96	0	0.105	0.0182	0.403691	1.12589	0.565217	3.68913
75	2009	0.194523	Jiangsu	0.79	0	0.1074	0.0145	0.328608	1.40964	0.575758	3.78986
75	2010	0.218543	Jiangsu	0.97	0	0.1182	0.0106	0.122678	2.28379	0.55814	3.96727
75	2011	0.23265	Jiangsu	1.13	0	0.1282	0.0096	0.207244	1.90319	0.568627	4.1318	0.0509804
75	2012	0.247764	Jiangsu	1.08	0	0.122	0.0101	0.0914695	2.65938	0.538462	4.22464	0.0769231
75	2013	0.224852	Jiangsu	1.07	0	0.116	0.0115	0.122678	2.31269	0.539474	4.32214	0.107895
75	2014	0.263628	Jiangsu	0.84	0	0.1217	0.013	0.194165	1.81736	0.49	4.40513	0.131
75	2015	0.294158	Jiangsu	0.74	0	0.1154	0.0143	0.23516	1.54513	0.430769	4.47734	0.166154
75	2016	0.30156	Jiangsu	0.67	0	0.1151	0.0143	0.110939	2.11763	0.40625	4.57358	0.125
75	2017	0.308962	Jiangsu	0.666667	0	0.1262	0.0141			0.405556	4.6746	0.174444
76	2007	0.188088	Jiangsu								3.52164
76	2008	0.200687	Jiangsu								3.68913
76	2009	0.194523	Jiangsu								3.78986
76	2010	0.218543	Jiangsu	1.23	1	0.1492	0.0057			0.4375	3.96727
76	2011	0.23265	Jiangsu	1.24	1	0.1301	0.0055			0.52459	4.1318
76	2012	0.247764	Jiangsu	1.11	1	0.2066	0.0079	0.135277	2.33595	0.585366	4.22464
76	2013	0.224852	Jiangsu	0.95	1	0.1535	0.008	0.19	1.96719	0.609091	4.32214
76	2014	0.263628	Jiangsu	0.94	1	0.1457	0.0096	0.120416	2.30252	0.653846	4.40513	0.0257692
76	2015	0.294158	Jiangsu	0.93	1	0.1318	0.0099	0.0129099	4.43386	0.705882	4.47734	0.00294118
76	2016	0.30156	Jiangsu	0.93	1	0.147	0.0104	0.0154095	4.26599	0.666667	4.57358	0.0227667
76	2017	0.308962	Jiangsu	0.974996	1	0.1331	0.0099			0.73913	4.6746	0.00335652
77	2007	0.442349	Jiangxi	0.74	0	0.1814	0.0247			0.555556	2.58927
77	2008	0.442349	Jiangxi	1.34	0	0.1641	0.0287			0.485714	2.76632
77	2009	0.361748	Jiangxi	1.53	0	0.1416	0.0152	0.451424	1.46257	0.5	2.85302	0.0977273
77	2010	0.474464	Jiangxi	1.19	0	0.1265	0.0138	0.172143	2.27839	0.421875	3.05636	0.18125
77	2011	0.442542	Jiangxi	1.4	0	0.1363	0.0128	0.179583	2.21809	0.375	3.26385	0.154545
77	2012	0.44613	Jiangxi	1.4	0	0.1594	0.0156	0.129293	2.53996	0.354545	3.36038	0.193636
77	2013	0.466693	Jiangxi	1.3	0	0.1344	0.0177	0.173205	2.18619	0.369231	3.46355	0.207692
77	2014	0.476065	Jiangxi	1	0	0.1118	0.0181	0.480208	1.13214	0.36875	3.54587	0.2875
77	2015	0.408165	Jiangxi	0.34	0	0.1424	0.0179	0.583109	0.825293	0.4	3.60332	0.266667
77	2016	0.401816	Jiangxi	0.53	0	0.1194	0.0168	0.351034	1.07885	0.322581	3.69883	0.221613
77	2017	0.395467	Jiangxi	0.783784	0	0.1288	0.0164			0.324324	3.81088	0.287027
78	2007	0.226633	Hebei	1.3	0	0.0923	0.0286			0.56	2.97859
78	2008	0.226633	Hebei	1.48	0	0.1435	0.0206			0.466667	3.13506	0.0657032
78	2009	0.436039	Hebei	1.02	0	0.144	0.0111	0.232379	1.94509	0.535294	3.20193	0.129412
78	2010	0.541496	Hebei	1.26	0	0.1313	0.0071	0.230109	1.95783	0.478261	3.35585	0.152174
78	2011	0.539915	Hebei	1.49	0	0.1546	0.0056	0.235903	1.94915	0.5	3.52548	0.107143
78	2012	0.574523	Hebei	1.07	0	0.1564	0.0046	0.243379	1.86201	0.514286	3.5995	0.0914286
78	2013	0.581251	Hebei	0.96	0	0.1385	0.0047	0.317884	1.55949	0.468085	3.66125	0.111721
78	2014	0.54638	Hebei	1.12	0	0.1374	0.0055	0.115614	2.36379	0.482759	3.68838	0.0900297
78	2015	0.603207	Hebei	0.87	0	0.1146	0.0142	0.140653	2.15209	0.416667	3.69536	0.0226191
78	2016	0.625874	Hebei	0.81	0	0.1561	0.0178	0.201873	1.7651	0.418182	3.76259	0.117273
78	2017	0.648541	Hebei	0.833091	0	0.1487	0.0175			0.516667	3.87099	0.0583333
79	2007	0.226633	Hebei	0.09	0	0.0402	0.0271			0.447368	2.97859	0.0263592
79	2008	0.226633	Hebei	0.1	0	0.1082	0.0293			0.465116	3.13506	0.0349221
79	2009	0.436039	Hebei	0.59	0	0.1393	0.0102	0.39281	0.933572	0.472727	3.20193	0.0963636
79	2010	0.541496	Hebei	0.75	0	0.1315	0.0067	0.481975	1.04677	0.421053	3.35585	0.164474
79	2011	0.539915	Hebei	0.94	0	0.1219	0.008	0.239513	1.66064	0.345455	3.52548	0.118182
79	2012	0.574523	Hebei	0.99	0	0.1295	0.0062	0.142478	2.14187	0.4	3.5995	0.165833
79	2013	0.581251	Hebei	0.91	0	0.1209	0.0068	0.043589	3.25442	0.406667	3.66125	0.21
79	2014	0.54638	Hebei	0.98	0	0.1263	0.0116	0.0443471	3.24074	0.405556	3.68838	0.18
79	2015	0.603207	Hebei	1.01	0	0.1193	0.0138	0.0568624	2.98709	0.440909	3.69536	0.115909
79	2016	0.625874	Hebei	0.85	0	0.1262	0.0149	0.113983	2.28928	0.419355	3.76259	0.0967742
79	2017	0.648541	Hebei	0.794118	0	0.1327	0.0161			0.470588	3.87099	0.0911765
80	2007	0.57997	Fujian			0.1193	0.0482				3.24181
80	2008	0.544682	Fujian	1.25	0	0.1168	0.0344			0.509091	3.39317
80	2009	0.443408	Fujian	1.01	0	0.1088	0.0197			0.566667	3.50975
80	2010	0.487454	Fujian	1.18	0	0.1555	0.0083	0.123423	2.43307	0.51875	3.68963
80	2011	0.467012	Fujian	1.25	0	0.1442	0.0074	0.124499	2.43761	0.49	3.8582	0.065
80	2012	0.456902	Fujian	1.05	0	0.1217	0.0082	0.17195	2.06023	0.375	3.96575	0.040625
80	2013	0.414535	Fujian	0.84	0	0.1265	0.0092	0.335336	1.34346	0.325581	4.06303
80	2014	0.400384	Fujian	0.6	0	0.1111	0.011	0.326752	1.19371	0.311475	4.15057
80	2015	0.281428	Fujian	0.47	0	0.1063	0.0155	0.268421	1.16424	0.324324	4.21907
80	2016	0.337428	Fujian	0.37	0	0.117	0.0174	0.149623	1.4976	0.32967	4.31361	0.0571429
80	2017	0.393428	Fujian	0.3665	0	0.1282	0.0172			0.38	4.4186	0.056
81	2007	0.554629	Shandong								3.31782
81	2008	0.646613	Shandong	0.47	0	0.1054				0.433333	3.49469
81	2009	0.483299	Shandong	0.51	0	0.1028	0.0137			0.4375	3.58046
81	2010	0.565049	Shandong	0.89	0	0.1379	0.0114	0.306186	1.38131	0.461111	3.71625
81	2011	0.568937	Shandong	0.96	0	0.1367	0.0198	0.347347	1.44393	0.447619	3.85736
81	2012	0.585988	Shandong	1.12	0	0.1288	0.018	0.118181	2.35912	0.458333	3.94681
81	2013	0.5943	Shandong	0.91	0	0.1416	0.0276	0.117047	2.33264	0.428571	4.04094
81	2014	0.566803	Shandong	0.86	0	0.107	0.0252	0.220076	1.66774	0.388889	4.1089
81	2015	0.562841	Shandong	0.7	0	0.1205	0.0229	0.141774	1.96087	0.301887	4.16154
81	2016	0.559819	Shandong	0.69	0	0.1193	0.0194	0.15135	1.99716	0.285714	4.23019
81	2017	0.556797	Shandong	1.14782	0	0.1138	0.0206			0.407407	4.2884
82	2007	0.67441	Sichuan								2.56187
82	2008	0.421681	Sichuan								2.74084
82	2009	0.479498	Sichuan								2.85302
82	2010	0.45527	Sichuan			0.1778	0.0078				3.05306
82	2011	0.597957	Sichuan	1.08	0	0.1352	0.0063			0.481928	3.26308
82	2012	0.623561	Sichuan	1.88	0	0.1624	0.0011			0.445455	3.38811
82	2013	0.661726	Sichuan	1.88	0	0.1474	0.0009	0.49268	1.5789	0.406667	3.48493
82	2014	0.664195	Sichuan	1.5	0	0.1201	0.0032	0.294165	1.91979	0.321739	3.55906
82	2015	0.698075	Sichuan	1.4	0	0.0882	0.003	0.406858	1.51767	0.309677	3.60495	0.348387
82	2016	0.721146	Sichuan	1.1	0	0.1389	0.0035	0.330434	1.56197	0.264151	3.68888	0.403774
82	2017	0.744217	Sichuan	0.871413	0	0.1369	0.0099			0.267606	3.79885	0.422535
83	2007	0.337867	Henan	0.73	0	0.104	0.0191			0.521739	2.77321	0
83	2008	0.383026	Henan	1.02	0	0.1238	0.0142			0.541667	2.95387
83	2009	0.339567	Henan	1.24	0	0.1317	0.0121	0.340367	1.5804	0.483871	3.02529	0.0854839
83	2010	0.391072	Henan	1.28	0	0.1428	0.0082	0.257714	1.91368	0.488372	3.19663	0.0953488
83	2011	0.455484	Henan	1.55	0	0.1227	0.0054	0.255441	2.01142	0.467742	3.3555	0.162903
83	2012	0.532338	Henan	1.71	0	0.1556	0.0056	0.241868	2.10174	0.45122	3.44999	0.142683
83	2013	0.52625	Henan	1.54	0	0.1318	0.0057	0.0975534	2.92488	0.438776	3.53252	0.188776
83	2014	0.504207	Henan	1.5	0	0.1228	0.0082	0.207966	2.14746	0.416667	3.61281	0.2
83	2015	0.536856	Henan	1.28	0	0.144	0.0137	0.173253	2.26091	0.329412	3.66663	0.205882
83	2016	0.488161	Henan	1.29	0	0.1289	0.0152	0.158	2.29973	0.32	3.75138	0.18
83	2017	0.439466	Henan	1.26087	0	0.1487	0.0157			0.326087	3.85291	0.169565
84	2007	0.554629	Shandong	0.96		0.0964	0.0181				3.31782
84	2008	0.646613	Shandong	1.23	0	0.1489	0.0198			0.588235	3.49469
84	2009	0.483299	Shandong	1.45	0	0.1195	0.0139	0.27997	1.84313	0.633333	3.58046
84	2010	0.565049	Shandong	1.29	0	0.2268	0.0102	0.209165	2.18331	0.535714	3.71625
84	2011	0.568937	Shandong	1.66	0	0.1956	0.0074	0.185966	2.30323	0.55	3.85736	0.0324508
84	2012	0.585988	Shandong	1.48	0	0.1723	0.0073	0.197611	2.26379	0.56	3.94681	0.08
84	2013	0.5943	Shandong	1.46	0	0.142	0.008	0.164722		0.566667	4.04094	0.09
84	2014	0.566803	Shandong	1.36	0		0.0193	0.229637		0.588235	4.1089	0.0470588
84	2015	0.562841	Shandong	0.94	0	0.129	0.0267	0.38566		0.511111	4.16154	0.00444444
84	2016	0.559819	Shandong	0.8	0	0.1131	0.0172	0.363029	1.30904	0.473684	4.23019	0.17186
84	2017	0.556797	Shandong	0.829773	0	0.1315	0.0176			0.469697	4.2884	0.224188
86	2007	0.462284	Zhejiang	0.79		0.1332	0.0053				3.60223
86	2008	0.745433	Zhejiang	0.93	0	0.1059	0.0079			0.40625	3.72352
86	2009	0.726546	Zhejiang	0.92	0	0.1418	0.0076	0.107238	2.38946	0.458333	3.78055	0
86	2010	0.749282	Zhejiang	0.97	0	0.1197	0.0068	0.0420317	3.29482	0.484848	3.94565	0.0258552
86	2011	0.762303	Zhejiang	1.01	0	0.1135	0.0075	0.0494975	3.14996	0.547619	4.08177	0.0383333
86	2012	0.778324	Zhejiang	0.97	0	0.1334	0.0119	0.0234521	3.87302	0.561404	4.14899	0.032386
86	2013	0.701665	Zhejiang	0.96	0	0.126	0.0137	0.0486484	3.13767	0.561644	4.2312	0.0712329
86	2014	0.689963	Zhejiang	0.91	0	0.1187	0.0139	0.0764853	2.65437	0.539326	4.29046	0.108989
86	2015	0.666108	Zhejiang	0.8	0	0.1178	0.0157	0.157639	1.90437	0.509091	4.35208	0.137273
86	2016	0.685598	Zhejiang	0.63	0	0.1263	0.0152	0.232663	1.44379	0.469231	4.44171	0.172308
86	2017	0.705088	Zhejiang	0.456797	0	0.1283	0.0157			0.507692	4.52244	0.180015
87	2007	0.462284	Zhejiang	1.3	0	0.1103	0.006			0.616667	3.60223
87	2008	0.745433	Zhejiang	1.32	0	0.1189	0.0079	0.219431	2.01723	0.555556	3.72352
87	2009	0.726546	Zhejiang	1.31	0	0.1312	0.007	0.306349	1.86996	0.576923	3.78055
87	2010	0.749282	Zhejiang	2.05	0	0.1137	0.0044	0.440587	1.61697	0.567568	3.94565	0.00475532
87	2011	0.762303	Zhejiang	1.61	0	0.1221	0.0051	0.38594	1.68253	0.583333	4.08177	0
87	2012	0.778324	Zhejiang	1.06	0	0.1145	0.008	0.650269	1.12237	0.576271	4.14899	0.0644068
87	2013	0.701665	Zhejiang	1.02	0	0.1157	0.0095	0.345133	1.54049	0.512821	4.2312	0.0595504
87	2014	0.689963	Zhejiang	1.36	0	0.1265	0.0093	0.222561	1.96641	0.574713	4.29046	0.0390805
87	2015	0.666108	Zhejiang	1.36	0	0.1207	0.0123	0.326803	1.76482	0.563636	4.35208	0.13
87	2016	0.685598	Zhejiang	1.66	0	0.1185	0.013	0.225655	2.14572	0.633333	4.44171	0.1
87	2017	0.705088	Zhejiang	1.71429	0	0.1364	0.0128			0.614286	4.52244	0.0935714
88	2007	0.462284	Zhejiang	1.22	1	0.1079	0.0015			0.563636	3.60223
88	2008	0.745433	Zhejiang	1.04	1	0.1059	0.0078			0.578947	3.72352
88	2009	0.726546	Zhejiang	0.82	1	0.1303	0.005	0.23696	1.69466	0.606061	3.78055	0.101061
88	2010	0.749282	Zhejiang	0.91	1	0.1535	0.004	0.132791	2.24723	0.480769	3.94565	0.242308
88	2011	0.762303	Zhejiang	1.22	1	0.137	0.0063	0.242968	1.79614	0.5	4.08177	0.16649
88	2012	0.778324	Zhejiang	1.12	1	0.1232	0.0106	0.174452	2.11626	0.476744	4.14899	0.236047
88	2013	0.701665	Zhejiang	1.09	1	0.1303	0.0099	0.0888819	2.69364	0.445455	4.2312	0.309091
88	2014	0.689963	Zhejiang	1.08	1	0.1323	0.01	0.0422295	3.3791	0.441667	4.29046	0.366667
88	2015	0.666108	Zhejiang	1.03	1	0.1283	0.0119	0.0992472	2.50517	0.446154	4.35208	0.374615
88	2016	0.685598	Zhejiang	0.86	1	0.1177	0.0125	0.165431	1.96637	0.40625	4.44171	0.378125
88	2017	0.705088	Zhejiang	0.789474	1	0.1241	0.0139			0.384211	4.52244	0.369474
90	2007	0.670558	Hainan								2.7027
90	2008	0.644748	Hainan								2.873
90	2009	0.652696	Hainan								2.95751
90	2010	0.900219	Hainan								3.17095
90	2011	0.964619	Hainan								3.36384
90	2012	0.943486	Hainan								3.47754
90	2013	0.964183	Hainan								3.57403
90	2014	0.966679	Hainan								3.66151
90	2015	0.946154	Hainan	-0.75	0					0.372727	3.70917	0.0717511
90	2016	0.764062	Hainan	0.33	0	0.1956	0			0.245161	3.79211	0.103226
90	2017	0.58197	Hainan	0.340533	0	0.1641	0.0002			0.244444	3.88012	0.211111
91	2007	0.462284	Zhejiang	1.13	0	0.0866	0.0075			0.566667	3.60223
91	2008	0.745433	Zhejiang	1.37	0	0.106	0.0145			0.588235	3.72352
91	2009	0.726546	Zhejiang	1.08	0	0.116	0.0089	0.169853	2.12542	0.585366	3.78055	0.0829268
91	2010	0.749282	Zhejiang	0.96	0	0.1267	0.0087	0.264165	1.66065	0.588235	3.94565	0.0606658
91	2011	0.762303	Zhejiang	0.98	0	0.1155	0.0099	0.183121	1.85395	0.545455	4.08177	0.0723523
91	2012	0.778324	Zhejiang	0.66	0	0.1161	0.0135	0.212603	1.64449	0.53012	4.14899	0.069797
91	2013	0.701665	Zhejiang	0.68	0	0.1134	0.0124	0.262583	1.33055	0.52	4.2312	0.116
91	2014	0.689963	Zhejiang	0.51	1	0.1129	0.0123	0.109087	1.98534	0.438462	4.29046	0.247747
91	2015	0.666108	Zhejiang	0.52	1	0.1194	0.0123	0.117969	1.84632	0.4	4.35208	0.340625
91	2016	0.685598	Zhejiang	0.51	1	0.1163	0.0145	0.041187	2.74041	0.35	4.44171	0.3595
91	2017	0.705088	Zhejiang	0.410109	1	0.115	0.0144			0.318182	4.52244	0.33841
92	2007	0.632289	Hubei								2.79667
92	2008	0.546267	Hubei								2.98871
92	2009	0.589815	Hubei								3.12148
92	2010	0.436043	Hubei								3.32898
92	2011	0.326196	Hubei	1.09	0	0.1296	0.0086			0.5	3.53223
92	2012	0.38798	Hubei	0.99	0	0.1241	0.0076			0.4	3.65247
92	2013	0.390109	Hubei	1.23	0	0.1118	0.0074	0.120554	2.41612	0.51	3.75724	0.161
92	2014	0.458979	Hubei	1.09	0	0.1439	0.0158	0.168967	2.044	0.566667	3.85312	0.1575
92	2015	0.453671	Hubei	0.7	0	0.1314	0.0187	0.365308	1.27483	0.5	3.92494	0.246667
92	2016	0.439353	Hubei	0.64	0	0.1201	0.0197	0.310912	1.25766	0.426316	4.01944	0.194737
92	2017	0.425035	Hubei	0.619048	0	0.1373	0.0225			0.457143	4.12665	0.2
93	2007	0.462284	Zhejiang	1.11	0	0.0848	0.015			0.635294	3.60223
93	2008	0.745433	Zhejiang	1.25	0	0.0885	0.0143			0.563636	3.72352
93	2009	0.726546	Zhejiang	1.05	0	0.1117	0.0086	0.121655	2.46269	0.628571	3.78055
93	2010	0.749282	Zhejiang	1.27	0	0.1482	0.0019	0.148829	2.33732	0.578947	3.94565
93	2011	0.762303	Zhejiang	1.46	0	0.1363	0.0057	0.214126	1.99126	0.576923	4.08177	0.0049465
93	2012	0.778324	Zhejiang	0.9	0	0.1484	0.0118	0.330328	1.54256	0.576923	4.14899	0.0257461
93	2013	0.701665	Zhejiang	0.86	0	0.1387	0.0142	0.459728	1.12526	0.566667	4.2312	0.04
93	2014	0.689963	Zhejiang	0.69	0	0.133	0.0119	0.148436	1.9239	0.580645	4.29046	0.0213452
93	2015	0.666108	Zhejiang	0.66	0	0.1223	0.0126	0.140357	1.88736	0.515152	4.35208	0.112121
93	2016	0.685598	Zhejiang	0.64	0	0.1135	0.0125	0.027342	3.40709	0.552632	4.44171	0.122368
93	2017	0.705088	Zhejiang	0.716182	0	0.1413	0.0095			0.545455	4.52244	0.102273
94	2007	0.554629	Shandong			0.103	0.0189			0.619048	3.31782
94	2008	0.646613	Shandong	0.61	1	0.1221	0.019			0.555556	3.49469
94	2009	0.483299	Shandong	1.11	1	0.112	0.0144			0.612903	3.58046
94	2010	0.565049	Shandong	1.42	1	0.1015	0.0107	0.515606	1.32054	0.575	3.71625
94	2011	0.568937	Shandong	1.38	1	0.1232	0.0088	0.203715	2.13131	0.565217	3.85736	0.00282513
94	2012	0.585988	Shandong	1.39	1	0.1236	0.0129	0.104163	2.69451	0.584906	3.94681	0.00732336
94	2013	0.5943	Shandong	1.17	1	0.125	0.0096	0.253048	1.78515	0.546875	4.04094	0.0314375
94	2014	0.566803	Shandong	0.84	1	0.1171	0.0182	0.356441	1.38957	0.5	4.1089	0.0865854
94	2015	0.562841	Shandong	0.84	1	0.1299	0.0189	0.270401	1.47759	0.456522	4.16154	0.127174
94	2016	0.559819	Shandong	0.7	1	0.1168	0.0127	0.124775	2.04402	0.45	4.23019	0.185
94	2017	0.556797	Shandong	0.607164	1	0.1222	0.0128			0.416667	4.2884	0.186821
95	2007	0.554629	Shandong	0.48	0					0.615385	3.31782
95	2008	0.646613	Shandong	0.94	0	0.0858	0.0398			0.555556	3.49469
95	2009	0.483299	Shandong	0.06		0.2305	0.0185	0.444972	0.953214	0.576923	3.58046
95	2010	0.565049	Shandong	0.64		0.1716	0.0156	0.539815	0.641106	0.62069	3.71625
95	2011	0.568937	Shandong	0.2		0.1531	0.0226	0.36279	0.60198	0.6	3.85736
95	2012	0.585988	Shandong	-0.43		0.164	0.026	0.537944	0.410034	0.526316	3.94681	0.0578421
95	2013	0.5943	Shandong	0.61		0.1209	0.0194	0.583595	0.594766	0.571429	4.04094	0.0541976
95	2014	0.566803	Shandong	0.83	1	0.1278	0.0262	0.834835	0.708578	0.5625	4.1089	0.101865
95	2015	0.562841	Shandong	0.78	1	0.1137	0.0278	0.117118	2.13612	0.54717	4.16154	0.171698
95	2016	0.559819	Shandong	0.66	1	0.1119	0.0252	0.148824	1.82615	0.428571	4.23019	0.211429
95	2017	0.556797	Shandong	0.534887	1	0.1256	0.0216			0.390805	4.2884	0.255172
96	2007	0.839803	Guangdong								3.50466
96	2008	0.893562	Guangdong			0.1018					3.62807
96	2009	0.776983	Guangdong	0.45	0	0.2026				0.225	3.67478	0.275
96	2010	0.79585	Guangdong	0.64	0	0.1416	0.0014			0.235294	3.80087	0.18237
96	2011	0.820972	Guangdong	0.65	0	0.2609	0.0002	0.11299	2.06001	0.18913	3.92809	0.408696
96	2012	0.832727	Guangdong	0.47	0	0.1581	0.0049	0.114237	1.98641	0.21	3.99083	0.535
96	2013	0.844215	Guangdong	0.51	0	0.1064	0.0059	0.0948683	2.07846	0.269231	4.07465	0.393846
96	2014	0.849977	Guangdong	0.63	0	0.1155	0.0172	0.186949	1.31807	0.418182	4.15057	0.22
96	2015	0.841487	Guangdong	0.06	0	0.1127	0.0251	0.31607	1.06278	0.441667	4.21213	0.216667
96	2016	0.855672	Guangdong	0.75	0	0.1281	0.0228	0.375122	1.01341	0.435714	4.30434	0.277857
96	2017	0.869857	Guangdong	0.8	0	0.1242	0.0188			0.466667	4.39556	0.273333
97	2007	0.031961	Gansu								2.3618
97	2008	0.031961	Gansu								2.51931
97	2009	0.031961	Gansu								2.58551
97	2010	0.031961	Gansu								2.77944
97	2011	0.466158	Gansu								2.97553
97	2012	0.410136	Gansu	1.26	0	0.2587	0.0043			0.482759	3.09013
97	2013	0.422159	Gansu	0.7	0	0.1627	0.0027			0.375	3.2003
97	2014	0.400805	Gansu	0.7	0	0.1055	0.0039	0.382361	1.16826	0.35	3.2745	0.343125
97	2015	0.389564	Gansu	0.76	0	0.1142	0.0177	0.0476095	2.94694	0.419048	3.26461	0.3
97	2016	0.39928	Gansu	0.78	0	0.118	0.0181	0.232082	1.70833	0.4	3.31926	0.297992
97	2017	0.408996	Gansu	1.25926	0	0.1154	0.0174			0.481481	3.37861	0.214074
98	2007	0.594886	Liaoning								3.2604
98	2008	0.674246	Liaoning								3.45758
98	2009	0.736145	Liaoning								3.55962
98	2010	0.545562	Liaoning								3.7462
98	2011	0.652015	Liaoning								3.92711
98	2012	0.610789	Liaoning								4.03689
98	2013	0.655016	Liaoning			0.1063	0.0132			0.5	4.12713
98	2014	0.796991	Liaoning			0.1092	0.0118			0.521739	4.17746
98	2015	0.743483	Liaoning		0	0.1335	0.0105			0.5	4.17976
98	2016	0.781221	Liaoning		0	0.1365	0.019			0.5	3.9277
98	2017	0.818959	Liaoning	1.00872	0	0.1422	0.0287			0.551724	4.00278
99	2007	0.594886	Liaoning		0	0.0972	0.0202			0.493827	3.2604
99	2008	0.674246	Liaoning	1.5	0	0.1398	0.0157			0.4	3.45758	0.0483333
99	2009	0.736145	Liaoning	0.63	0	0.1201	0.0094			0.41875	3.55962	0.036875
99	2010	0.545562	Liaoning	0.95	0	0.113	0.0076	0.459021	1.18198	0.41	3.7462	0.15
99	2011	0.652015	Liaoning	1.18	0	0.1202	0.0063	0.341052	1.5087	0.440909	3.92711	0.0290909
99	2012	0.610789	Liaoning	1.12	0	0.1192	0.0054	0.21225	1.99208	0.354839	4.03689	0.0803226
99	2013	0.655016	Liaoning	1.38	0	0.1117	0.0046	0.142127	2.32576	0.361111	4.12713	0.113889
99	2014	0.796991	Liaoning	1.08	0	0.1265	0.0044	0.188016	2.02716	0.32	4.17746	0.224
99	2015	0.743483	Liaoning	0.89	0	0.1303	0.0042	0.353695	1.36809	0.271429	4.17976	0.374286
99	2016	0.781221	Liaoning	0.76	1	0.1199	0.0174	0.207284	1.70193	0.252747	3.9277	0.292308
99	2017	0.818959	Liaoning	0.76	1	0.1285	0.0149			0.28	4.00278	0.26
100	2007	0.35649	Ningxia								2.71734
100	2008	0.412307	Ningxia								2.97604
100	2009	0.524982	Ningxia	1.07	0	0.112				0.471264	3.08099
100	2010	0.552548	Ningxia	1.36	0	0.1457	0.0122			0.378571	3.29064
100	2011	0.636487	Ningxia	1.96	0	0.152	0.0067	0.597034	1.44164	0.394737	3.49772
100	2012	0.629239	Ningxia	2.02	0	0.1433	0.0054	0.396569	1.81767	0.384615	3.59429
100	2013	0.591657	Ningxia	1.74	0	0.1206	0.0058	0.196977	2.37768	0.378378	3.67908
100	2014	0.578064	Ningxia	1.64	0	0.1153	0.0089	0.280743	1.98267	0.475	3.73361	0.055
100	2015	0.561244	Ningxia	1.53	0	0.1282	0.0098	0.197611	2.22149	0.466667	3.77986	0.0772263
100	2016	0.477805	Ningxia	1.33	0	0.1302	0.017	0.38345	1.50416	0.45098	3.85418	0.217647
100	2017	0.394366	Ningxia	0.783261	0	0.125				0.491803	3.93026	0.189154
101	2007	0.57997	Fujian	1.02		0.0941	0.0193				3.24181
101	2008	0.544682	Fujian	1.22	0	0.1159	0.0232			0.516129	3.39317
101	2009	0.443408	Fujian	0.78	0	0.1725	0.0139	0.224833	1.83837	0.452381	3.50975
101	2010	0.487454	Fujian	1.13	0	0.1472	0.0089	0.232451	1.8159	0.45283	3.68963
101	2011	0.467012	Fujian	1.22	0	0.1393	0.0086	0.275015	1.7475	0.451613	3.8582
101	2012	0.456902	Fujian	1.14	0	0.1344	0.013	0.0786342		0.485714	3.96575	0.143143
101	2013	0.414535	Fujian	0.98	0		0.0147	0.220643		0.464286	4.06303	0.171429
101	2014	0.400384	Fujian	0.77	0	0.1108	0.0167	0.3073		0.409091	4.15057	0.255455
101	2015	0.281428	Fujian	0.54	0	0.1219	0.0247	0.291976	1.24608	0.392308	4.21907	0.346154
101	2016	0.337428	Fujian	0.51	0	0.1167	0.0263	0.205607	1.37688	0.386667	4.31361	0.348667
101	2017	0.393428	Fujian	0.406344	0	0.1324	0.023			0.4125	4.4186	0.266875
102	2007	0.226633	Hebei								2.97859
102	2008	0.226633	Hebei								3.13506
102	2009	0.436039	Hebei								3.20193
102	2010	0.541496	Hebei			0.1215	0.0047				3.35585
102	2011	0.539915	Hebei	0.77	0	0.1132	0.0038			0.452632	3.52548	0.0526316
102	2012	0.574523	Hebei	1.11	0	0.1153	0.0057			0.434783	3.5995	0.0608696
102	2013	0.581251	Hebei	1	0	0.1168	0.007	0.246813	1.78158	0.4	3.66125	0.103333
102	2014	0.54638	Hebei	1.2	0	0.1151	0.0068	0.105357	2.51168	0.454545	3.68838	0.160606
102	2015	0.603207	Hebei	1.03	0	0.1178	0.0163	0.120208	2.35585	0.444444	3.69536	0.164722
102	2016	0.625874	Hebei	0.87	0	0.11	0.0192	0.239534	1.65469	0.313725	3.76259	0.162745
102	2017	0.648541	Hebei	0.774723	0	0.1382	0.0187			0.327869	3.87099	0.262295
103	2007	0.462284	Zhejiang	1.06		0.1274	0.0121				3.60223
103	2008	0.745433	Zhejiang	1.17	0	0.104	0.0284			0.62069	3.72352	0.0120808
103	2009	0.726546	Zhejiang	0.68	0	0.1211	0.0255	0.26032	1.66726	0.606061	3.78055	0.0348869
103	2010	0.749282	Zhejiang	1.16	0	0.1212	0.0194	0.290603	1.62701	0.638889	3.94565	0.0197936
103	2011	0.762303	Zhejiang	1.36	0	0.1222	0.0063	0.366447	1.50051	0.615385	4.08177	0.0106154
103	2012	0.778324	Zhejiang	0.95	0	0.1167	0.0116	0.26467	1.67059	0.577778	4.14899	0.0251513
103	2013	0.701665	Zhejiang	0.75	0	0.1275	0.0122	0.45691	1.06373	0.568627	4.2312	0.051296
103	2014	0.689963	Zhejiang	0.54	0	0.1163	0.0156	0.301054	1.19034	0.571429	4.29046	0.0877768
103	2015	0.666108	Zhejiang	0.41	0	0.1228	0.0168	0.231301	1.23118	0.413793	4.35208	0.322989
103	2016	0.685598	Zhejiang	0.37	0	0.1238	0.0173	0.101471	1.81285	0.42	4.44171	0.35
103	2017	0.705088	Zhejiang	0.42009	0	0.1143	0.0178			0.46	4.52244	0.34
104	2007	0.67441	Sichuan								2.56187
104	2008	0.421681	Sichuan								2.74084
104	2009	0.479498	Sichuan								2.85302
104	2010	0.45527	Sichuan								3.05306
104	2011	0.597957	Sichuan								3.26308
104	2012	0.623561	Sichuan			0.1349	0.0064			0.411765	3.38811
104	2013	0.661726	Sichuan			0.131	0.0049			0.372093	3.48493	0.232558
104	2014	0.664195	Sichuan		1	0.1446	0.0076			0.422222	3.55906	0.169471
104	2015	0.698075	Sichuan		1	0.1483	0.0147			0.415094	3.60495
104	2016	0.721146	Sichuan		1	0.1308	0.0159			0.384615	3.68888	0.28
104	2017	0.744217	Sichuan	0.773641	1	0.1112	0.0134			0.353659	3.79885	0.346341
105	2007	0.67441	Sichuan		0					0.52	2.56187
105	2008	0.421681	Sichuan		0	0.0913	0.0203			0.461538	2.74084
105	2009	0.479498	Sichuan		0	0.1236	0.0136			0.490566	2.85302
105	2010	0.45527	Sichuan	1.69	0	0.1179	0.0108			0.592593	3.05306
105	2011	0.597957	Sichuan	1.56	0	0.1713	0.0086			0.540541	3.26308
105	2012	0.623561	Sichuan	1.19	0	0.1453	0.0068	0.327592	1.71955	0.454545	3.38811	0
105	2013	0.661726	Sichuan	1.2	1	0.2365	0.0053	0.282312	1.75057	0.364706	3.48493	0.13841
105	2014	0.664195	Sichuan	1.1	1	0.1578	0.0138	0.0764853	2.88716	0.3	3.55906	0.323163
105	2015	0.698075	Sichuan	1.06	1	0.1332	0.0135	0.0920145	2.65338	0.261905	3.60495	0.378571
105	2016	0.721146	Sichuan	1.06	1	0.1333	0.0105	0.201823	1.8153	0.25	3.68888	0.266667
105	2017	0.744217	Sichuan	0.608885	1	0.1185	0.0163			0.234568	3.79885	0.274007
106	2007	0.188088	Jiangsu								3.52164
106	2008	0.200687	Jiangsu								3.68913
106	2009	0.194523	Jiangsu								3.78986
106	2010	0.218543	Jiangsu	0.96	0	0.403	0.0063			0.407407	3.96727	0.103704
106	2011	0.23265	Jiangsu	1.26	0	0.2486	0.0059			0.373494	4.1318	0.156627
106	2012	0.247764	Jiangsu	1.08	0	0.1707	0.0085	0.151493	2.25864	0.323077	4.22464	0.303077
106	2013	0.224852	Jiangsu	0.99	0	0.1456	0.0088	0.207284	1.86448	0.33125	4.32214	0.225
106	2014	0.263628	Jiangsu	0.88	0	0.1244	0.0137	0.151987	2.04853	0.35	4.40513	0.215
106	2015	0.294158	Jiangsu	0.8	0	0.1407	0.0148	0.133853	2.08879	0.378261	4.47734	0.248261
106	2016	0.30156	Jiangsu	0.76	0	0.136	0.0149	0.0722148	2.61946	0.384615	4.57358	0.189231
106	2017	0.308962	Jiangsu	0.785714	0	0.1351	0.0143			0.428571	4.6746	0.157143
107	2007	0.554629	Shandong	1.79	0	0.1459	0.0045			0.615385	3.31782
107	2008	0.646613	Shandong	1.59	0	0.1454	0.008			0.506667	3.49469
107	2009	0.483299	Shandong	1.23	0	0.1433	0.0096	0.291204	1.93731	0.466667	3.58046
107	2010	0.565049	Shandong	1.95	0	0.1306	0.0068	0.369143	1.78232	0.52	3.71625
107	2011	0.568937	Shandong	1.79	0	0.2308	0.0053	0.411825	1.75669	0.428571	3.85736	0.157143
107	2012	0.585988	Shandong	1.63	0	0.1905	0.0045	0.363685	1.74405	0.465116	3.94681	0.111628
107	2013	0.5943	Shandong	1.15	0	0.159	0.0123	0.483942	1.35439	0.470588	4.04094	0.17451
107	2014	0.566803	Shandong	0.93	0	0.1136	0.0141	0.636776	0.901782	0.490909	4.1089	0.138182
107	2015	0.562841	Shandong	0.34	0	0.1041	0.0272	0.52863	0.810043	0.484375	4.16154	0.24375
107	2016	0.559819	Shandong	0.36	0	0.1315	0.0272	0.384512	0.853511	0.481928	4.23019	0.253012
107	2017	0.556797	Shandong	0.467724	0	0.1515				0.47	4.2884	0.325
108	2007	0.594886	Liaoning	1.49		0.0714	0.0313			0.584615	3.2604
108	2008	0.674246	Liaoning	1.5		0.0973	0.0195			0.576471	3.45758
108	2009	0.736145	Liaoning	1.38		0.1412	0.0094	0.18775	2.15683	0.538462	3.55962
108	2010	0.545562	Liaoning	1.06		0.1268	0.0066	0.260288	1.9391	0.418605	3.7462
108	2011	0.652015	Liaoning	1.81		0.1301	0.0049	0.376364	1.63441	0.425926	3.92711	0.183333
108	2012	0.610789	Liaoning	1.39		0.1422	0.0115	0.400708	1.6403	0.444444	4.03689	0.134921
108	2013	0.655016	Liaoning	1.4		0.1246	0.011	0.325628	1.71762	0.478873	4.12713	0.0985916
108	2014	0.796991	Liaoning	1.27		0.1388	0.0109	0.275045	1.72339	0.487805	4.17746	0.12561
108	2015	0.743483	Liaoning	0.74		0.1251	0.0128	0.513128	1.05283	0.354545	4.17976	0.218182
108	2016	0.781221	Liaoning	0.48	1	0.1182	0.0147	0.538363	0.795956	0.346154	3.9277	0.303846
108	2017	0.818959	Liaoning	0.394552	1	0.107	0.015			0.33125	4.00278	0.390285
109	2007	0.594886	Liaoning								3.2604
109	2008	0.674246	Liaoning			0.0934	0.0483				3.45758
109	2009	0.736145	Liaoning			0.1111	0.0278				3.55962
109	2010	0.545562	Liaoning			0.13	0.0147				3.7462
109	2011	0.652015	Liaoning	0.83	0	0.1257	0.0094			0.545455	3.92711	0.0136364
109	2012	0.610789	Liaoning	0.86	0	0.1111	0.0141			0.576923	4.03689	0.0227692
109	2013	0.655016	Liaoning	0.86	0	0.1389	0.0109	0.0834666	2.60396	0.5	4.12713	0.0911765
109	2014	0.796991	Liaoning	1.03	1	0.1343	0.0122	0.127671	2.2762	0.547619	4.17746	0.0714286
109	2015	0.743483	Liaoning	1.06	1	0.1242	0.0141	0.115326	2.39343	0.543478	4.17976	0.0456522
109	2016	0.781221	Liaoning	0.96	1	0.1343	0.0164	0.0637273	2.91428	0.474576	3.9277	0.0915254
109	2017	0.818959	Liaoning	0.937442	1	0.1174	0.0174			0.507463	4.00278
110	2007	0.226633	Hebei								2.97859
110	2008	0.226633	Hebei								3.13506
110	2009	0.436039	Hebei								3.20193
110	2010	0.541496	Hebei			0.1187	0.0184				3.35585
110	2011	0.539915	Hebei			0.1243	0.0098				3.52548
110	2012	0.574523	Hebei	1.57		0.1253	0.0087			0.494737	3.5995
110	2013	0.581251	Hebei	1.51			0.004			0.48	3.66125
110	2014	0.54638	Hebei	1.46		0.1126	0.0061	0.101899		0.454545	3.68838
110	2015	0.603207	Hebei	1.36		0.1197	0.0175	0.371282	1.48216	0.529412	3.69536	0.0323529
110	2016	0.625874	Hebei	0.62		0.1175	0.0178	0.630212	0.896082	0.526316	3.76259	0.0736842
110	2017	0.648541	Hebei	0.401793	0	0.1224	0.0247			0.454545	3.87099	0.0681818
111	2007	0.176284	Shanaxi	0.28	0	0.11	0.0496			0.65	2.74406
111	2008	0.213406	Shanaxi	1.31	0	0.1272	0.0486			0.5	2.98062
111	2009	0.212558	Shanaxi	1.14	0	0.1752	0.0172	0.629418	1.12665	0.47619	3.08877
111	2010	0.191692	Shanaxi	1.02	0	0.1652	0.0113	0.173349	2.09879	0.45679	3.30064	0.0765432
111	2011	0.236716	Shanaxi	1.08	0	0.1412	0.0098	0.0633772	3.02734	0.43	3.51035	0.09
111	2012	0.214195	Shanaxi	1.19	0	0.1382	0.0076	0.118743	2.47889	0.425	3.65222
111	2013	0.366218	Shanaxi	1.22	0	0.1235	0.0065	0.0885061	2.77525	0.461538	3.76399
111	2014	0.332954	Shanaxi	1.2	0	0.1224	0.0079	0.0991632	2.61533	0.466667	3.84866
111	2015	0.348314	Shanaxi	0.95		0.1538	0.0118	0.193993	1.94496	0.4	3.86346	0.102857
111	2016	0.416885	Shanaxi	0.92		0.1418	0.0127	0.193281	1.87915	0.431818	3.93222	0.0459091
111	2017	0.485456	Shanaxi	0.913043		0.1383	0.0124			0.478261	4.04778	0.117391
112	2007	0.927371	Xizang								2.49155
112	2008	0.914152	Xizang								2.60933
112	2009	0.910877	Xizang								2.70872
112	2010	0.895734	Xizang								2.83498
112	2011	0.842637	Xizang								2.99972
112	2012	0.814862	Xizang		0	0.4687	0			0.52439	3.13288
112	2013	0.801219	Xizang		0	0.259	0			0.55	3.27071
112	2014	0.74654	Xizang		0	0.3584	0			0.56	3.37588
112	2015	0.870556	Xizang	1.82	0	0.2175	0			0.513514	3.46574	0.0378378
112	2016	0.863048	Xizang	1.8	0	0.182	0.0007			0.520833	3.56048
112	2017	0.85554	Xizang	1.79104	0	0.1515	0.0029			0.552239	3.67021	0.208955
113	2007	0.491135	Guizhou								2.06433
113	2008	0.491135	Guizhou								2.28849
113	2009	0.271809	Guizhou								2.39516
113	2010	0.36767	Guizhou								2.57414
113	2011	0.230928	Guizhou								2.79789
113	2012	0.233786	Guizhou	1.36		0.1379	0.0067			0.357143	2.98113	0.345714
113	2013	0.222075	Guizhou	1.09		0.1274	0.0095			0.329787	3.14199	0.329787
113	2014	0.228396	Guizhou	1.03		0.123	0.0123	0.266302	1.6508	0.292857	3.27488	0.392857
113	2015	0.200071	Guizhou	0.87		0.1239	0.0198	0.129164	2.22691	0.311765	3.39618	0.341176
113	2016	0.232338	Guizhou	0.94		0.1181	0.0187	0.125645	2.18244	0.286957	3.50405	0.352174
113	2017	0.264605	Guizhou	0.793103	0	0.1206	0.0154			0.296552	3.63653	0.303448
114	2007	0.491135	Guizhou	0.54	0	0.098	0.0606			0.606061	2.06433	0.0468044
114	2008	0.491135	Guizhou	1.19	0	0.0971	0.0981	0.3367	1.34581	0.564103	2.28849	0.00311764
114	2009	0.271809	Guizhou	0.83	0	0.1149	0.0381	0.446971	1.31843	0.510204	2.39516	0.0756894
114	2010	0.36767	Guizhou	1.29	0	0.1488	0.0113	0.25807	1.80363	0.492063	2.57414	0.0533875
114	2011	0.230928	Guizhou	1.41	0	0.1328	0.0073	0.418808	1.55056	0.463415	2.79789	0.0240244
114	2012	0.233786	Guizhou	1.53	0	0.1549	0.006	0.142887	2.51108	0.427273	2.98113	0.0351727
114	2013	0.222075	Guizhou	1.48	0	0.144	0.0059	0.0888819	2.98594	0.475	3.14199	0.04375
114	2014	0.228396	Guizhou	1.57	0	0.1354	0.0081	0.0827647	3.01709	0.4375	3.27488	0.075625
114	2015	0.200071	Guizhou	1.36	0	0.1354	0.0148	0.22609	1.99896	0.345833	3.39618	0.133333
114	2016	0.232338	Guizhou	0.99	0	0.1375	0.0142	0.374678	1.46464	0.27027	3.50405	0.17027
114	2017	0.264605	Guizhou	1	0	0.1156	0.0134			0.282609	3.63653	0.267391
115	2007	0.442349	Jiangxi	1.02		0.083	0.003				2.58927
115	2008	0.442349	Jiangxi	1.2	0	0.1251	0.0023			0.56	2.76632
115	2009	0.361748	Jiangxi	1.18	0	0.1225	0.0012	0.116118	2.51037	0.525	2.85302
115	2010	0.474464	Jiangxi	1.17	0	0.1421	0.0009	0.0591608	3.17986	0.333333	3.05636	0.213641
115	2011	0.442542	Jiangxi	1.34	0	0.1352	0.001	0.113358	2.60345	0.270833	3.26385	0.204167
115	2012	0.44613	Jiangxi	1.33	0	0.1371	0.0062	0.133853	2.4954	0.234375	3.36038	0.275
115	2013	0.466693	Jiangxi	1.4	0	0.1257	0.0119	0.0380789	3.69143	0.264706	3.46355	0.211765
115	2014	0.476065	Jiangxi	1.35	0	0.1241	0.0143	0.175214	2.16064	0.342466	3.54587	0.231507
115	2015	0.408165	Jiangxi	0.91	0	0.1254	0.0181	0.395875	1.33577	0.344444	3.60332	0.218889
115	2016	0.401816	Jiangxi	0.69	0	0.1293	0.0178	0.442614	1.09041	0.363636	3.69883	0.232727
115	2017	0.395467	Jiangxi	0.644422	0	0.124	0.0191			0.425	3.81088
116	2007	0.594886	Liaoning								3.2604
116	2008	0.674246	Liaoning								3.45758
116	2009	0.736145	Liaoning			0.1505				0.64	3.55962
116	2010	0.545562	Liaoning		1	0.1353	0.0096			0.606061	3.7462	0
116	2011	0.652015	Liaoning		1	0.1463	0.0077			0.533333	3.92711	0
116	2012	0.610789	Liaoning		1	0.1222	0.0075			0.483333	4.03689
116	2013	0.655016	Liaoning		1	0.1337	0.0095			0.445946	4.12713	0.186486
116	2014	0.796991	Liaoning		1	0.1346	0.0148			0.463415	4.17746	0.17439
116	2015	0.743483	Liaoning		1	0.1267	0.0193			0.466667	4.17976	0.261111
116	2016	0.781221	Liaoning		1	0.1278	0.0198			0.4	3.9277
116	2017	0.818959	Liaoning	0.769231	1	0.1223	0.0208			0.376923	4.00278
117	2007	0.67441	Sichuan								2.56187
117	2008	0.421681	Sichuan								2.74084
117	2009	0.479498	Sichuan								2.85302
117	2010	0.45527	Sichuan	0.66	1	0.1559	0.0106			0.558824	3.05306
117	2011	0.597957	Sichuan	0.9	1	0.1278	0.0073			0.590909	3.26308
117	2012	0.623561	Sichuan	0.83	1	0.475	0.0053	0.249098	1.7951	0.432432	3.38811
117	2013	0.661726	Sichuan	1.19	1	0.2287	0.0057	0.63364	1.32797	0.285714	3.48493
117	2014	0.664195	Sichuan	2.38	1	0.1683	0.0148	0.821005	1.13989	0.258824	3.55906
117	2015	0.698075	Sichuan	1.14	1	0.1304	0.0173	0.728766	1.15528	0.252174	3.60495	0.286913
117	2016	0.721146	Sichuan	0.71	1	0.2263	0.0155	1.05627	0.712845	0.150909	3.68888	0.143273
117	2017	0.744217	Sichuan	0.902573	0	0.1856	0.0169			0.190476	3.79885
118	2007	0.67441	Sichuan								2.56187
118	2008	0.421681	Sichuan								2.74084
118	2009	0.479498	Sichuan								2.85302
118	2010	0.45527	Sichuan								3.05306
118	2011	0.597957	Sichuan								3.26308
118	2012	0.623561	Sichuan	1.72	1	0.1744	0.0059			0.36	3.38811
118	2013	0.661726	Sichuan	1.59	1	0.1368	0.0042			0.313043	3.48493
118	2014	0.664195	Sichuan	1.90506	1	0.1282	0.0088	0.164002	2.50626	0.3875	3.55906	0.177802
118	2015	0.698075	Sichuan	1.61526	1	0.1642	0.014	0.227546	2.15689	0.354839	3.60495	0.274194
118	2016	0.721146	Sichuan	1.23394	1	0.1716	0.0174	0.53612	1.28601	0.365854	3.68888	0.202439
118	2017	0.744217	Sichuan	0.882927	1	0.1433	0.0173			0.288136	3.79885	0.244068
119	2007	0.226633	Hebei								2.97859
119	2008	0.226633	Hebei								3.13506
119	2009	0.436039	Hebei								3.20193
119	2010	0.541496	Hebei	0.63	0	0.1593	0.0103			0.382353	3.35585
119	2011	0.539915	Hebei	0.67	0	0.1218	0.0095			0.303571	3.52548
119	2012	0.574523	Hebei	1.17	0	0.1354	0.0066	0.468615	1.2944	0.407407	3.5995
119	2013	0.581251	Hebei	1.51	0	0.1166	0.0052	0.498949	1.36611	0.411765	3.66125
119	2014	0.54638	Hebei	1.32	0	0.1189	0.0253	0.175214	2.20834	0.380952	3.68838
119	2015	0.603207	Hebei	1.07	0	0.1225	0.0144	0.439147	1.26103	0.431818	3.69536
119	2016	0.625874	Hebei	0.58	0	0.1205	0.0155	0.435849	1.14108	0.311688	3.76259
119	2017	0.648541	Hebei	0.781867	0	0.1104	0.0158			0.366667	3.87099
120	2007	0.226633	Hebei								2.97859
120	2008	0.226633	Hebei	1.43	0					0.511364	3.13506
120	2009	0.436039	Hebei	1	0	0.1324	0.0064			0.528571	3.20193	0.061775
120	2010	0.541496	Hebei	1.13	0	0.1081	0.0053	0.222374	1.947	0.364	3.35585	0.388
120	2011	0.539915	Hebei	1.5	0	0.1373	0.0041	0.28349	1.79903	0.34375	3.52548	0.1375
120	2012	0.574523	Hebei	1.28	0	0.1342	0.0029	0.186503	2.15994	0.294118	3.5995	0.0588235
120	2013	0.581251	Hebei	1.1	0	0.1403	0.0023	0.226716	1.93483	0.25	3.66125	0.152778
120	2014	0.54638	Hebei	1.24	0	0.1339	0.0038	0.11726	2.47945	0.292683	3.68838	0.0317073
120	2015	0.603207	Hebei	1.11	0	0.1224	0.0125	0.110076	2.48559	0.336364	3.69536	0.0518182
120	2016	0.625874	Hebei	0.91	0	0.1189	0.0197	0.244745	1.6762	0.3	3.76259	0.141333
120	2017	0.648541	Hebei	0.8	0	0.1291	0.0196			0.366667	3.87099	0.107333
121	2007	0.337867	Henan	0.44		0.0711	0.0269			0.433333	2.77321
121	2008	0.383026	Henan	0.56	0	0.1065	0.0225			0.470588	2.95387
121	2009	0.339567	Henan	0.6	0	0.1467	0.0151	0.278119	1.42053	0.47619	3.02529
121	2010	0.391072	Henan	1.09	0	0.1161	0.0051	0.428213	1.30597	0.448276	3.19663
121	2011	0.455484	Henan	1.32	0	0.1845	0.0044	0.494554	1.35588	0.513889	3.3555	0.0902778
121	2012	0.532338	Henan	1.41	0	0.1526	0.0047	0.180647	2.222	0.49	3.44999	0.152
121	2013	0.52625	Henan	1.27	0	0.1208	0.0053	0.0839643	2.8887	0.413333	3.53252	0.195333
121	2014	0.504207	Henan	1.21	0	0.1112	0.0075	0.119513	2.51919	0.38	3.61281	0.263
121	2015	0.536856	Henan	1.26	0	0.122	0.011	0.0764853	2.89521	0.340741	3.66663	0.0359259
121	2016	0.488161	Henan	1.1	0	0.1176	0.0131	0.125407	2.38573	0.297297	3.75138	0.0291892
121	2017	0.439466	Henan	0.977273	0	0.1353	0.015			0.272727	3.85291	0.0327273
122	2007	1	Chongqing								2.81121
122	2008	1	Chongqing	1.21		0.5215	0.0072			0.194737	3.01994
122	2009	0.130104	Chongqing	1.02		0.1462	0.0067			0.292593	3.13201
122	2010	0.68856	Chongqing	0.83		0.1591	0.0061	0.232916	1.71052	0.217391	3.31782
122	2011	0.760165	Chongqing	0.88		0.1313	0.0033	0.11	2.38962	0.233333	3.54096
122	2012	0.782883	Chongqing	1.14		0.1297	0.0025	0.257099	1.76029	0.257576	3.66125
122	2013	0.467857	Chongqing	1.31	0	0.1221	0.0052	0.278777	1.77883	0.285714	3.7663	0.337662
122	2014	0.455676	Chongqing	1.31	0	0.1054	0.0031	0.107935	2.64256	0.26	3.86807	0.42
122	2015	0.49927	Chongqing	1.25	0	0.1279	0.0098	0.0962635	2.69871	0.246154	3.95738	0.369231
122	2016	0.60779	Chongqing	1.09	0	0.1195	0.0093	0.202361	1.93984	0.205556	4.06903	0.372222
122	2017	0.71631	Chongqing	0.9	0	0.1294	0.014			0.215	4.15403	0.4
123	2007	1	Chongqing	1.25	0	0.1066	0.0106			0.511111	2.81121
123	2008	1	Chongqing	1.16	0	0.1077	0.0077			0.5	3.01994
123	2009	0.130104	Chongqing	1.08	0	0.1375	0.0047	0.132853	2.30815	0.506173	3.13201	0.154321
123	2010	0.68856	Chongqing	1	0	0.1241	0.0036	0.0801041	2.77428	0.472727	3.31782	0.200909
123	2011	0.760165	Chongqing	1.15	0	0.1196	0.0035	0.0968676	2.62842	0.484615	3.54096	0.16
123	2012	0.782883	Chongqing	1.23	0	0.1111	0.0033	0.128258	2.40392	0.46875	3.66125	0.23125
123	2013	0.467857	Chongqing	1.13	0	0.1326	0.0039	0.072111	2.90719	0.42381	3.7663	0.280952
123	2014	0.455676	Chongqing	1.03	0	0.11	0.0069	0.14	2.23586	0.37037	3.86807	0.377778
123	2015	0.49927	Chongqing	0.99	0	0.1163	0.0097	0.105909	2.43357	0.375	3.95738	0.3375
123	2016	0.60779	Chongqing	0.94	0	0.1179	0.0096	0.155033	1.99864	0.405405	4.06903	0.308108
123	2017	0.71631	Chongqing	0.666667	0	0.136	0.0135			0.428571	4.15403	0.283333
124	2007	0.462284	Zhejiang								3.60223
124	2008	0.745433	Zhejiang								3.72352
124	2009	0.726546	Zhejiang	0.88	0	0.1384				0.6	3.78055	0
124	2010	0.749282	Zhejiang	1.3	0	0.1304	0.0118			0.625	3.94565	0
124	2011	0.762303	Zhejiang	1.06	0	0.1222	0.0099	0.235938	1.86618	0.607143	4.08177	0.00178571
124	2012	0.778324	Zhejiang	1.14	0	0.1146	0.0123	0.146969	2.22685	0.588235	4.14899	0
124	2013	0.701665	Zhejiang	1.1	0	0.1098	0.0114	0.113431	2.39186	0.6	4.2312	0.0359856
124	2014	0.689963	Zhejiang	0.8	0	0.116	0.0109	0.282135	1.47463	0.55102	4.29046	0.112218
124	2015	0.666108	Zhejiang	0.62	0	0.1061	0.0146	0.330479	1.21071	0.527273	4.35208	0.210909
124	2016	0.685598	Zhejiang	0.55	0	0.1436	0.015	0.234701	1.3021	0.47619	4.44171	0.253968
124	2017	0.705088	Zhejiang	0.319681	0	0.1455	0.0157			0.478261	4.52244	0.304348
125	2007	0.594886	Liaoning	0.87	0	0.1092	0.0427			0.535714	3.2604	0.0535714
125	2008	0.674246	Liaoning	0.96	0	0.1138	0.0298			0.555556	3.45758	0.0153472
125	2009	0.736145	Liaoning	0.94	0	0.1462	0.0148	0.0488194	3.13104	0.555556	3.55962	0.0851852
125	2010	0.545562	Liaoning	0.9	0	0.1471	0.0103	0.0367424	3.42711	0.425532	3.7462	0.159574
125	2011	0.652015	Liaoning	1.01	0	0.1401	0.0091	0.0556776	3.02818	0.463636	3.92711	0.143636
125	2012	0.610789	Liaoning	0.94	0	0.1466	0.0084	0.0858293	2.56368	0.516667	4.03689	0.0583333
125	2013	0.655016	Liaoning	0.74	0	0.1089	0.0087	0.154596	1.97842	0.427778	4.12713	0.194444
125	2014	0.796991	Liaoning	0.85	1	0.1045	0.0099	0.198578	1.8697	0.348	4.17746	0.316
125	2015	0.743483	Liaoning	1.36	1	0.105	0.0103	0.459166	1.37226	0.269444	4.17976	0.472222
125	2016	0.781221	Liaoning	1.52	1	0.1162	0.0114	0.388567	1.57789	0.222222	3.9277	0.518519
125	2017	0.818959	Liaoning	1.26389	1	0.1167	0.0104			0.291667	4.00278	0.477222
126	2007	0.67441	Sichuan	0.24		0.0872	0.0267				2.56187
126	2008	0.421681	Sichuan	0.67	0	0.0919	0.0297			0.484615	2.74084
126	2009	0.479498	Sichuan	0.72	0	0.1175	0.0157	0.459021	1.12903	0.495	2.85302
126	2010	0.45527	Sichuan	1.16	0	0.1223	0.0073	0.442681	1.34621	0.40625	3.05306
126	2011	0.597957	Sichuan	1.53	0	0.1256	0.0058	0.48239	1.40323	0.405405	3.26308
126	2012	0.623561	Sichuan	1.36	0	0.1425	0.0064	0.192657	2.13333	0.369565	3.38811	0.0936533
126	2013	0.661726	Sichuan	1.03	0	0.1137	0.0094	0.470585	1.21801	0.388889	3.48493	0.251852
126	2014	0.664195	Sichuan	0.56	0	0.1544	0.0056	0.536454	0.927574	0.428571	3.55906	0.232143
126	2015	0.698075	Sichuan	0.49	0	0.1116	0.0097	0.357631	1.0379	0.361446	3.60495	0.375904
126	2016	0.721146	Sichuan	0.53	0	0.1102	0.0066	0.0430051	2.80109	0.37	3.68888	0.255
126	2017	0.744217	Sichuan	0.6208	0	0.1323	0.0198			0.381818	3.79885	0.129091
127	2007	0.176284	Shanaxi								2.74406
127	2008	0.213406	Shanaxi								2.98062
127	2009	0.212558	Shanaxi	0.65	0	0.3397	0.0027			0.404167	3.08877	0.111031
127	2010	0.191692	Shanaxi	0.94	0	0.2432	0.0019			0.40625	3.30064	0.184375
127	2011	0.236716	Shanaxi	1	0	0.1872	0.0024	0.221472	1.82142	0.372549	3.51035	0.0627451
127	2012	0.214195	Shanaxi	0.94	0	0.1317	0.0022	0.127279	2.35253	0.402597	3.65222	0.17013
127	2013	0.366218	Shanaxi	1.24	0	0.1332	0.0023	0.159583	2.14748	0.372727	3.76399	0.233636
127	2014	0.332954	Shanaxi	1.04	0	0.136	0.0048	0.186011	1.94314	0.392308	3.84866	0.238462
127	2015	0.348314	Shanaxi	0.68	0	0.1082	0.0134	0.364417	1.25846	0.38125	3.86346	0.25
127	2016	0.416885	Shanaxi	0.68	0	0.1108	0.0184	0.257739	1.39835	0.416667	3.93222	0.188333
127	2017	0.485456	Shanaxi	0.666667	0	0.1115	0.0196			0.433333	4.04778	0.100476
128	2007	0.507515	Hunan		0	0.1059	0.0297			0.345455	2.69935
128	2008	0.322535	Hunan	1.03	0	0.0986	0.0308			0.385965	2.89867
128	2009	0.393001	Hunan	1.21	0	0.1091	0.0171			0.415385	3.017	0.0476923
128	2010	0.342544	Hunan	1.04	0	0.1344	0.0133	0.112398	2.50074	0.39759	3.20761	0.137349
128	2011	0.294061	Hunan	1.15	0	0.1302	0.0076	0.0863134	2.74806	0.333333	3.39719	0.0975
128	2012	0.257311	Hunan	1.2	0	0.1291	0.0072	0.0914695	2.71499	0.3	3.51095	0.284375
128	2013	0.285003	Hunan	1.14	0	0.1211	0.0093	0.0380789	3.53785	0.3	3.60929	0.291579
128	2014	0.360337	Hunan	1.1	0	0.1245	0.0128	0.106536	2.50089	0.327273	3.69561	0.265455
128	2015	0.404048	Hunan	0.97	0	0.1219	0.0122	0.148043	2.12897	0.313793	3.75537	0.317931
128	2016	0.369528	Hunan	0.85	0	0.1229	0.0119	0.161126	1.98446	0.289474	3.83687	0.349737
128	2017	0.335008	Hunan	0.851064	0	0.1174	0.0124			0.319149	3.92316	0.288298
129	2007	0.033346	Shanxi	1		0.1233	0.039				2.87976
129	2008	0.071953	Shanxi	0.34	0	0.1113	0.0356			0.458333	3.06852
129	2009	0.071521	Shanxi	0.68	0	0.1075	0.0294	0.354965		0.466667	3.06898
129	2010	0.171529	Shanxi	0.68	0			0.343341		0.575	3.26881
129	2011	0.270416	Shanxi	1.03	0			0.353341		0.576923	3.44553
129	2012	0.265298	Shanxi	1.39	0	0.1737	0.0087	0.362537		0.58	3.51542
129	2013	0.286518	Shanxi	0.86	0	0.1581	0.0149	0.271109	1.71066	0.442105	3.55478	0.252632
129	2014	0.284135	Shanxi	0.99	0	0.1147	0.0137	0.427746	1.16461	0.438095	3.55735	0.309483
129	2015	0.292446	Shanxi	0.59	0	0.1163	0.0129	0.246779	1.45911	0.4	3.55306
129	2016	0.358528	Shanxi	0.52	0	0.1137	0.0182	0.296668	1.20533	0.348	3.57038	0.408
129	2017	0.42461	Shanxi	0.612812	0	0.1279	0.0173			0.375	3.70278	0.33125
130	2007	0.594886	Liaoning	0.14	1						3.2604
130	2008	0.674246	Liaoning	0.14	1	0.1063	0.0295			0.536364	3.45758
130	2009	0.736145	Liaoning	0.57	1	0.1213	0.0204	0.304056	1.03275	0.514286	3.55962
130	2010	0.545562	Liaoning	0.57	1	0.1423	0.0189	0.360416	1.14249	0.5	3.7462	0.1
130	2011	0.652015	Liaoning	0.78	1	0.1244	0.013	0.190526	1.74661	0.388889	3.92711	0.075
130	2012	0.610789	Liaoning	0.93	1	0.1598	0.0115	0.218403	1.71794	0.4	4.03689	0.148
130	2013	0.655016	Liaoning	0.87	1	0.1321	0.0099	0.0922858	2.51805	0.411765	4.12713	0.251471
130	2014	0.796991	Liaoning	0.91	1	0.1555	0.0116	0.0391578	3.30412	0.443038	4.17746	0.234038
130	2015	0.743483	Liaoning	0.87	0	0.1431	0.0043	0.0578792	2.88545	0.42	4.17976	0.266
130	2016	0.781221	Liaoning	0.74	1	0.1179	0.0183	0.213671	1.56255	0.333333	3.9277	0.344647
130	2017	0.818959	Liaoning	0.434046	1	0.1122	0.0166			0.329412	4.00278	0.4
131	2007	0.033346	Shanxi	1.06	1	0.138	0.0379			0.59375	2.87976
131	2008	0.071953	Shanxi	1.32548	1	0.1339	0.0306	0.159222	2.27824	0.5	3.06852
131	2009	0.071521	Shanxi	1.36714	1	0.1596	0.0273	0.186228	2.18662	0.547619	3.06898
131	2010	0.171529	Shanxi	1.2638	1	0.1665	0.0223	0.073706	3.07503	0.56	3.26881
131	2011	0.270416	Shanxi	1.45345	1	0.1557	0.0212	0.100979	2.75066	0.517241	3.44553
131	2012	0.265298	Shanxi	1.28297	1	0.1165	0.0195	0.109611	2.67958	0.5	3.51542
131	2013	0.286518	Shanxi	1.34559	1	0.111	0.0184	0.231367	1.88354	0.485294	3.55478
131	2014	0.284135	Shanxi	0.927556	1	0.0872	0.0167	0.431813	1.17699	0.388889	3.55735
131	2015	0.292446	Shanxi	0.38087	1	0.0555	0.0197	0.614945	0.733888	0.126087	3.55306
131	2016	0.358528	Shanxi	0.415731	1	0.1314	0.0135	0.328619	1.01209	0.130769	3.57038
131	2017	0.42461	Shanxi	0.634475	1	0.1086	0.0103			0.2425	3.70278
132	2007	0.67441	Sichuan								2.56187
132	2008	0.421681	Sichuan								2.74084
132	2009	0.479498	Sichuan								2.85302
132	2010	0.45527	Sichuan								3.05306
132	2011	0.597957	Sichuan		0	0.1856				0.530612	3.26308
132	2012	0.623561	Sichuan		0	0.1892	0.013			0.484848	3.38811
132	2013	0.661726	Sichuan	1.55612	0	0.146				0.533333	3.48493	0
132	2014	0.664195	Sichuan	1.16633	0	0.1334	0.0093			0.436364	3.55906	0
132	2015	0.698075	Sichuan								3.60495
132	2016	0.721146	Sichuan	1.02	0	0.1921				0.388235	3.68888	0.217647
132	2017	0.744217	Sichuan	0.607563	0	0.1218	0.0159			0.265625	3.79885	0.478125
133	2007	0.554629	Shandong	0.989258		0.1002	0.025			0.580645	3.31782
133	2008	0.646613	Shandong	0.99		0.1971	0.0195	0.606733	1.05174	0.545455	3.49469
133	2009	0.483299	Shandong	0.96		0.1538	0.0158	0.0711862	2.7809	0.5	3.58046
133	2010	0.565049	Shandong	0.82		0.111	0.0114	0.0915605	2.52315	0.428571	3.71625	0.196825
133	2011	0.568937	Shandong	0.96		0.1452	0.0086	0.0833667	2.58986	0.428571	3.85736	0.0675325
133	2012	0.585988	Shandong	0.91		0.137	0.0076	0.0714143	2.73918	0.44	3.94681	0.0646244
133	2013	0.5943	Shandong	0.84		0.1088	0.0075	0.0602771	2.88704	0.385714	4.04094	0.201429
133	2014	0.566803	Shandong	0.96		0.1075	0.0114	0.0650641	2.83731	0.38125	4.1089	0.185625
133	2015	0.562841	Shandong	0.97	0	0.1504	0.0119	0.0811377	2.60732	0.373684	4.16154	0.25
133	2016	0.559819	Shandong	0.75		0.12	0.0136	0.188448	1.77469	0.303571	4.23019	0.239286
133	2017	0.556797	Shandong	0.612903		0.166	0.0169			0.309677	4.2884	0.163226
134	2007	1	Qinghai	0.34		0.082	0.0441				2.67484
134	2008	1	Qinghai			0.1374	0.0331				2.91344
134	2009	1	Qinghai	0.85	0	0.1229	0.0206			0.514286	2.96785
134	2010	0.776852	Qinghai	0.74	0	0.1556	0.0198			0.413043	3.18304
134	2011	0.673432	Qinghai	1.34	0	0.2307	0.0134	0.55109	1.3319	0.433333	3.38507
134	2012	0.442469	Qinghai	1.95	0	0.1934	0.0086	0.755899	1.26028	0.486486	3.50195
134	2013	0.424483	Qinghai	1.85	0	0.165	0.0063	0.377227	1.86061	0.469388	3.60767
134	2014	0.431788	Qinghai	1.8	0	0.184	0.0071	0.415331	1.62713	0.528302	3.6806
134	2015	0.514526	Qinghai	0.95	0	0.1462	0.016	0.70132	1.04339	0.5	3.71965
134	2016	0.51189	Qinghai	0.66	0	0.1286	0.0083	0.74234	0.798254	0.363636	3.77345	0.142727
134	2017	0.509254	Qinghai	0.704457	0	0.1314	0.0094			0.427273	3.79211	0.196227
135	2007	0.594886	Liaoning	0.91	0	0.0911	0.0369				3.2604
135	2008	0.674246	Liaoning	0.96	0	0.1402	0.022			0.521739	3.45758
135	2009	0.736145	Liaoning	1.47	0	0.1173	0.0256	0.339559	1.60836	0.542857	3.55962
135	2010	0.545562	Liaoning	1.25	0	0.1317	0.0216	0.271109	1.8351	0.560976	3.7462
135	2011	0.652015	Liaoning	1.18	0	0.1338	0.0168	0.205345	2.00668	0.55102	3.92711	0.0491561
135	2012	0.610789	Liaoning	1.13	0	0.1409	0.0093	0.118533	2.43326	0.561404	4.03689	0.054386
135	2013	0.655016	Liaoning	1	0	0.1121	0.0147	0.123693	2.33863	0.544118	4.12713	0.107353
135	2014	0.796991	Liaoning	0.98	0	0.1129	0.0169	0.168028	1.96327	0.506173	4.17746	0.160494
135	2015	0.743483	Liaoning	0.77	0	0.1113	0.017	0.294364	1.33	0.483871	4.17976	0.204301
135	2016	0.781221	Liaoning	0.35	0	0.1317	0.0183	0.406386	0.928623	0.46	3.9277	0.284
135	2017	0.818959	Liaoning	0.368857	0	0.1347	0.0178			0.51	4.00278	0.26098
136	2007	0.554629	Shandong	0.76		0.1049	0.0281				3.31782
136	2008	0.646613	Shandong	1.08	0	0.142	0.0269			0.633333	3.49469	0
136	2009	0.483299	Shandong	1.29	0	0.1302	0.0208	0.444278	1.45794	0.621622	3.58046	0.00189189
136	2010	0.565049	Shandong	1.63	0	0.1223	0.0122	0.357001	1.72221	0.595238	3.71625	0.0261905
136	2011	0.568937	Shandong	1.63	0	0.1208	0.0168	0.196342	2.23776	0.583333	3.85736	0.00788333
136	2012	0.585988	Shandong	1.3	0	0.1284	0.0142	0.294477	1.7816	0.52459	3.94681
136	2013	0.5943	Shandong	1.08	0	0.1044	0.0194	0.447102	1.28404	0.521127	4.04094	0.00914789
136	2014	0.566803	Shandong	0.77	0	0.1196	0.019	0.427746	1.1234	0.518072	4.1089	0.013253
136	2015	0.562841	Shandong	0.48	0	0.1091	0.0213			0.51	4.16154	0.05
136	2016	0.559819	Shandong		0	0.1472	0.0195			0.51	4.23019	0.12998
136	2017	0.556797	Shandong	0.468199	0	0.1318	0.0251			0.5	4.2884	0.136364
137	2007	0.554629	Shandong	0.63		0.1013	0.0133			0.657895	3.31782
137	2008	0.646613	Shandong	0.71		0.1134	0.0255			0.56	3.49469	0.0148912
137	2009	0.483299	Shandong	0.79		0.1166	0.0199	0.126491	1.92097	0.548387	3.58046	0.0725806
137	2010	0.565049	Shandong	0.39		0.0914	0.1397	0.24661	1.48209	0.5	3.71625	0.0372093
137	2011	0.568937	Shandong	1.02		0.109	0.0956	0.333517	1.32696	0.532468	3.85736	0.00509953
137	2012	0.585988	Shandong	1.03		0.1307	0.0115	0.459891	1.25902	0.535714	3.94681	0.00428571
137	2013	0.5943	Shandong	1.07		0.1198	0.0096	0.0593015	2.98645	0.542553	4.04094	0.0425532
137	2014	0.566803	Shandong	0.89		0.1068	0.0172	0.139104	2.12691	0.491667	4.1089	0.095
137	2015	0.562841	Shandong	0.78		0.1169	0.0219	0.183258	1.81149	0.446667	4.16154	0.107333
137	2016	0.559819	Shandong	0.8		0.1209	0.0168	0.0629962	2.75968	0.4	4.23019	0.0952381
137	2017	0.556797	Shandong	0.833333		0.1449	0.0154			0.404167	4.2884	0.102083
138	2007	0.020594	Heilongjiang								2.92209
138	2008	0.105025	Heilongjiang								3.07915
138	2009	0.453298	Heilongjiang	0.04	0	0.1247				0.365854	3.11129	0
138	2010	0.480022	Heilongjiang	0.57	0	0.1205	0.0161			0.240964	3.2988	0.0746988
138	2011	0.432206	Heilongjiang	0.73	0	0.1221	0.0085	0.509411	0.989829	0.166667	3.49104	0.175333
138	2012	0.411129	Heilongjiang	0.92	0	0.1213	0.0075	0.272121	1.56711	0.184211	3.57543	0.137895
138	2013	0.382858	Heilongjiang	1.08	0	0.1229	0.0113	0.1843		0.270588	3.62966	0.152489
138	2014	0.577821	Heilongjiang	0.59	0			0.291976		0.378571	3.66944	0.114286
138	2015	0.511562	Heilongjiang	0.55	0	0.1159	0.0253	0.34339		0.277273	3.67529	0.255455
138	2016	0.508724	Heilongjiang	0.65	0	0.1093	0.0249	0.0518009	2.674	0.2375	3.69957	0.3775
138	2017	0.505886	Heilongjiang	0.56	0	0.1124	0.0222			0.28	3.7542	0.3696
